# Supplementary material for: Methylation-Driven Gene PLAU as a Potential Prognostic Marker for Differential Thyroid Carcinoma
Source: Front Cell Dev Biol. 2022 Jan 24;10:819484. doi: 10.3389/fcell.2022.819484 (PMC8818873; doi:10.3389/fcell.2022.819484)
Supplement: Supplementary file 1 [file Table2.XLSX]

## Sheet: Sheet1
Factors	Univariate Cox
	HR (95%CI)	P value
Age	2.445 (1.417-4.218)	0.001
Sex	0.552 (0.315-0.967)	0.038
AJCC stage	1.576 (1.252-1.984)	<0.001
Lymph node involvement	1.664 (0.928-2.986)	0.087
BRAF mutation	2.204 (1.01-4.811)	0.047
Histology type	1.029 (0.725-1.459)	0.873
PLAU mRNA level	1.752 (1.002-3.064)	0.029
