# Supplementary material for: Methylation-Driven Gene PLAU as a Potential Prognostic Marker for Differential Thyroid Carcinoma
Source: Front Cell Dev Biol. 2022 Jan 24;10:819484. doi: 10.3389/fcell.2022.819484 (PMC8818873; doi:10.3389/fcell.2022.819484)
Supplement: Supplementary file 2 [file Table3.XLSX]

## Sheet: Sheet1
Factors	Multivariate Cox
	HR (95%CI)	P value
Age	1.224 (0.57-2.628)	0.603
Sex	0.722 (0.364-1.431)	0.351
AJCC stage	1.504 (1.089-2.077)	0.013
BRAF mutation	1.816 (0.822-4.008)	0.139
PLAU mRNA level	1.459 (0.743-2.864)	0.042
