# Supplementary material for: Methylation-Driven Gene PLAU as a Potential Prognostic Marker for Differential Thyroid Carcinoma
Source: Front Cell Dev Biol. 2022 Jan 24;10:819484. doi: 10.3389/fcell.2022.819484 (PMC8818873; doi:10.3389/fcell.2022.819484)
Supplement: Supplementary file 7 [file Table4.XLSX]

## Sheet: Supplemental Table 4
Query	Statistic	P-value	FDR (BH)	Event_SD	Event_TD
A1BG	0.248886	1.64228e-08	4.3524e-08	501	501
A1CF	-0.0566095	0.205892	0.254549	501	41
A2BP1	-0.114789	0.0101286	0.0156	501	449
A2LD1	0.221427	5.55463e-07	1.29793e-06	501	501
A2ML1	-0.0342736	0.444	0.503476	501	270
A2M	-0.081641	0.0678718	0.0919242	501	501
A4GALT	0.222061	5.14569e-07	1.20534e-06	501	501
A4GNT	-0.0112547	0.801587	0.833937	501	355
AAA1	0.274567	4.08282e-10	1.21995e-09	501	87
AAAS	-0.217594	8.77469e-07	2.01653e-06	501	501
AACSL	-0.163015	0.000248127	0.000458837	501	145
AACS	-0.536954	9.23951e-39	1.49323e-37	501	501
AADACL2	0.0933104	0.0368059	0.0521755	501	35
AADACL3	0.117991	0.00820225	0.0127728	501	25
AADACL4	0.0594278	0.18417	0.229667	501	109
AADAC	-0.0560149	0.210703	0.259996	501	181
AADAT	-0.335926	1.11071e-14	4.48492e-14	501	501
AAGAB	-0.461866	7.70116e-28	6.69259e-27	501	501
AAK1	-0.529757	1.36159e-37	2.0633e-36	501	501
AAMP	-0.241504	4.41724e-08	1.13416e-07	501	501
AANAT	-0.381968	7.53752e-19	3.86417e-18	501	392
AARS2	0.0506347	0.257948	0.31175	501	501
AARSD1	-0.150995	0.000697041	0.00123105	501	501
AARS	-0.38245	6.75867e-19	3.47472e-18	501	501
AASDHPPT	-0.145417	0.00109808	0.00189893	501	501
AASDH	-0.261355	2.87057e-09	8.06455e-09	501	501
AASS	-0.268292	1.04482e-09	3.03236e-09	501	501
AATF	0.00717599	0.872707	0.893972	501	501
AATK	-0.231643	1.57635e-07	3.85282e-07	501	501
ABAT	-0.249	1.61691e-08	4.2886e-08	501	501
ABCA10	-0.0171904	0.701097	0.745028	501	499
ABCA11P	-0.227448	2.66299e-07	6.39194e-07	501	501
ABCA12	0.511469	9.55278e-35	1.21946e-33	501	428
ABCA13	-0.000923806	0.983544	0.986465	501	500
ABCA17P	-0.230323	1.86129e-07	4.51986e-07	501	501
ABCA1	-0.0430456	0.336285	0.394929	501	501
ABCA2	-0.171652	0.000112836	0.000215476	501	501
ABCA3	-0.0554312	0.215505	0.265149	501	501
ABCA4	0.321237	1.72585e-13	6.44268e-13	501	501
ABCA5	-0.438325	6.1538e-25	4.51167e-24	501	501
ABCA6	0.424326	2.57459e-23	1.72392e-22	501	500
ABCA7	0.0538749	0.228688	0.279557	501	501
ABCA8	-0.162821	0.000252438	0.000466333	501	501
ABCA9	0.310307	1.20857e-12	4.26856e-12	501	498
ABCB10	-0.21715	9.24782e-07	2.12013e-06	501	501
ABCB11	0.182879	3.82289e-05	7.63619e-05	501	114
ABCB1	-0.174787	8.3958e-05	0.000162304	501	501
ABCB4	0.157275	0.000410089	0.000740941	501	501
ABCB5	0.0793816	0.0758708	0.10197	501	203
ABCB6	-0.295707	1.43911e-11	4.7526e-11	501	501
ABCB7	-0.101489	0.0230964	0.0337767	501	501
ABCB8	-0.294674	1.70577e-11	5.60915e-11	501	501
ABCB9	0.278796	2.1384e-10	6.50166e-10	501	501
ABCC10	0.219355	7.11944e-07	1.64907e-06	501	501
ABCC11	0.0567868	0.204474	0.252873	501	484
ABCC12	0.0938425	0.0357405	0.0507735	501	232
ABCC13	0.137571	0.00202699	0.00340772	501	228
ABCC1	-0.218067	8.29767e-07	1.91043e-06	501	501
ABCC2	-0.182761	3.86782e-05	7.71666e-05	501	482
ABCC3	0.444554	1.10419e-25	8.47256e-25	501	501
ABCC4	-0.135492	0.00237229	0.00395852	501	501
ABCC5	0.080358	0.0723245	0.0975373	501	501
ABCC6P1	0.48863	1.99847e-31	2.13074e-30	501	496
ABCC6P2	0.163918	0.000228906	0.000425227	501	501
ABCC6	-0.00238865	0.957468	0.96529	501	501
ABCC8	-0.525705	6.02059e-37	8.78918e-36	501	484
ABCC9	-0.16442	0.000218837	0.000407434	501	501
ABCD1	0.0818249	0.0672523	0.0911347	501	501
ABCD2	0.33614	1.06594e-14	4.31113e-14	501	491
ABCD3	-0.0296773	0.507488	0.565177	501	501
ABCD4	-0.139779	0.00171113	0.00290515	501	501
ABCE1	0.11836	0.00800233	0.0124834	501	501
ABCF1	-0.169829	0.000133683	0.000253343	501	501
ABCF2	0.190697	1.72956e-05	3.5586e-05	501	501
ABCF3	-0.289067	4.24233e-11	1.35411e-10	501	501
ABCG1	-0.0359846	0.421574	0.481775	501	501
ABCG2	-0.437134	8.51387e-25	6.19634e-24	501	501
ABCG4	0.0370126	0.408426	0.468927	501	501
ABCG5	-0.21487	1.20854e-06	2.74071e-06	501	375
ABCG8	-0.097256	0.0295098	0.0424947	501	67
ABHD10	-0.510702	1.24655e-34	1.57915e-33	501	501
ABHD11	-0.0518086	0.247062	0.299866	501	501
ABHD12B	0.301819	5.1886e-12	1.76168e-11	501	420
ABHD12	0.172348	0.000105718	0.000202426	501	501
ABHD13	0.0776967	0.0823216	0.110022	501	501
ABHD14A	-0.298729	8.71747e-12	2.91955e-11	501	501
ABHD14B	-0.34172	3.61252e-15	1.50317e-14	501	501
ABHD15	-0.0917291	0.0401331	0.0565542	501	501
ABHD1	-0.360367	8.26517e-17	3.77752e-16	501	499
ABHD2	0.0730108	0.102616	0.134564	501	501
ABHD3	0.192464	1.43928e-05	2.98134e-05	501	501
ABHD4	0.120065	0.00713577	0.0112141	501	501
ABHD5	-0.0628796	0.159929	0.201856	501	501
ABHD6	-0.430035	5.73484e-24	3.98182e-23	501	501
ABHD8	-0.084495	0.0587698	0.0805327	501	501
ABI1	0.409303	1.17084e-21	7.09806e-21	501	501
ABI2	-0.0565206	0.206606	0.255416	501	501
ABI3BP	-0.0416972	0.351655	0.410824	501	501
ABI3	0.0659217	0.140631	0.17942	501	501
ABL1	-0.0279561	0.53243	0.589528	501	501
ABL2	0.430623	4.90475e-24	3.42456e-23	501	501
ABLIM1	-0.0208997	0.640728	0.690636	501	501
ABLIM2	-0.261814	2.68746e-09	7.5629e-09	501	501
ABLIM3	0.139063	0.00180827	0.00306251	501	501
ABO	-0.216989	9.42551e-07	2.15962e-06	501	501
ABP1	0.317	3.70525e-13	1.35253e-12	501	496
ABRA	0.0887757	0.0470301	0.0655041	501	248
ABR	0.614596	2.29496e-53	8.91455e-52	501	501
ABT1	0.152669	0.000606304	0.00107816	501	501
ABTB1	0.310014	1.2719e-12	4.48747e-12	501	501
ABTB2	0.613855	3.30845e-53	1.27273e-51	501	501
ACAA1	-0.0903593	0.0432176	0.0604986	501	501
ACAA2	0.058228	0.193201	0.240095	501	501
ACACA	-0.266339	1.3927e-09	4.00352e-09	501	501
ACACB	-0.695671	1.05759e-73	1.53829e-71	501	501
ACAD10	-0.53942	3.62169e-39	6.00771e-38	501	501
ACAD11	-0.283837	9.74775e-11	3.03316e-10	501	501
ACAD8	-0.507503	3.75717e-34	4.65026e-33	501	501
ACAD9	-0.112449	0.0117804	0.0179676	501	501
ACADL	-0.122458	0.00606068	0.00962243	501	501
ACADM	-0.48803	2.42452e-31	2.57123e-30	501	501
ACADSB	-0.494667	2.80056e-32	3.12994e-31	501	501
ACADS	-0.428333	8.99987e-24	6.15867e-23	501	501
ACADVL	-0.0777279	0.0821983	0.109872	501	501
ACAN	0.176657	7.02183e-05	0.000136631	501	500
ACAP1	0.560852	7.53471e-43	1.55219e-41	501	501
ACAP2	-0.139695	0.00172231	0.00292337	501	501
ACAP3	0.215786	1.08574e-06	2.47461e-06	501	501
ACAT1	-0.315448	4.88658e-13	1.77174e-12	501	501
ACAT2	0.313387	7.04031e-13	2.52642e-12	501	501
ACBD3	0.0478753	0.28483	0.340113	501	501
ACBD4	-0.128062	0.00409061	0.00663306	501	501
ACBD5	-0.524989	7.8129e-37	1.13558e-35	501	501
ACBD6	0.0259818	0.561782	0.617124	501	501
ACBD7	0.361942	5.93835e-17	2.73287e-16	501	501
ACCN1	0.0991963	0.0264021	0.0382573	501	351
ACCN2	-0.141158	0.00153747	0.00262058	501	501
ACCN3	-0.0756956	0.0905519	0.120079	501	495
ACCN4	0.224039	4.04802e-07	9.56994e-07	501	228
ACCN5	-0.167929	0.000159219	0.000299713	501	35
ACCSL	-0.00861273	0.847506	0.87297	501	15
ACCS	-0.0690412	0.12275	0.158576	501	501
ACD	0.0700966	0.117118	0.151981	501	501
ACE2	-0.0646279	0.148608	0.188787	501	501
ACER1	0.0474226	0.289415	0.344947	501	263
ACER2	0.0667002	0.135992	0.174047	501	501
ACER3	0.0436787	0.32922	0.387431	501	501
ACE	-0.342968	2.82706e-15	1.18475e-14	501	501
ACHE	-0.104205	0.0196504	0.029027	501	501
ACIN1	0.0883325	0.0481464	0.0669513	501	501
ACLY	-0.0320845	0.473659	0.532652	501	501
ACMSD	0.0810609	0.0698565	0.0944197	501	320
ACN9	-0.410771	8.13268e-22	4.97496e-21	501	501
ACO1	-0.144582	0.00117381	0.0020234	501	501
ACO2	-0.337455	8.27611e-15	3.36774e-14	501	501
ACOT11	-0.467468	1.45203e-28	1.31401e-27	501	501
ACOT12	0.394172	4.52383e-20	2.49023e-19	501	319
ACOT13	-0.0756204	0.0908734	0.120449	501	501
ACOT1	-0.251823	1.09804e-08	2.94887e-08	501	501
ACOT2	-0.253081	9.22724e-09	2.49319e-08	501	501
ACOT4	0.0130966	0.769964	0.806426	501	501
ACOT6	-0.538229	5.69889e-39	9.32362e-38	501	442
ACOT7	0.714053	2.69404e-79	6.03193e-77	501	501
ACOT8	0.00618299	0.890201	0.908855	501	501
ACOT9	0.578167	5.01872e-46	1.2286e-44	501	501
ACOX1	-0.0837868	0.0609284	0.0832559	501	501
ACOX2	-0.44502	9.69509e-26	7.46975e-25	501	501
ACOX3	-0.0819517	0.0668279	0.0905966	501	501
ACOXL	0.103231	0.0208307	0.0306795	501	500
ACP1	-0.382219	7.1217e-19	3.65664e-18	501	501
ACP2	0.292926	2.27101e-11	7.40296e-11	501	501
ACP5	0.668374	3.89549e-66	3.43475e-64	501	501
ACP6	-0.00481639	0.914363	0.929002	501	501
ACPL2	-0.0618601	0.166823	0.209774	501	501
ACPP	0.177488	6.48188e-05	0.000126495	501	501
ACPT	-0.122406	0.00608269	0.00965507	501	122
ACRBP	-0.257148	5.22407e-09	1.43805e-08	501	501
ACRC	0.253158	9.12972e-09	2.46883e-08	501	501
ACRV1	-0.0850673	0.0570723	0.0783736	501	302
ACR	0.0260372	0.560948	0.61648	501	493
ACSBG1	0.14239	0.00139608	0.00238837	501	499
ACSBG2	0.0150338	0.737112	0.777659	501	325
ACSF2	-0.544427	5.27684e-40	9.12775e-39	501	501
ACSF3	-0.371949	6.95885e-18	3.37805e-17	501	501
ACSL1	-0.482521	1.40388e-30	1.42658e-29	501	501
ACSL3	-0.3218	1.55781e-13	5.83614e-13	501	501
ACSL4	0.317228	3.55681e-13	1.30025e-12	501	501
ACSL5	0.652308	4.7734e-62	3.23536e-60	501	501
ACSL6	-0.240498	5.04215e-08	1.28567e-07	501	486
ACSM1	0.0967411	0.0303854	0.0436294	501	501
ACSM2A	-0.0411418	0.358113	0.417537	501	215
ACSM2B	-0.00357066	0.936458	0.947912	501	141
ACSM3	-0.24453	2.95565e-08	7.70301e-08	501	501
ACSM4	0.102888	0.0212618	0.0312705	501	10
ACSM5	-0.438956	5.17916e-25	3.82099e-24	501	500
ACSS1	-0.630516	6.94736e-57	3.32788e-55	501	501
ACSS2	-0.299509	7.65086e-12	2.57228e-11	501	501
ACSS3	-0.0747257	0.0947719	0.125167	501	501
ACTA1	-0.0267252	0.550639	0.606555	501	456
ACTA2	0.209828	2.16155e-06	4.80836e-06	501	501
ACTBL2	0.711845	1.33492e-78	2.89141e-76	501	456
ACTB	0.475542	1.24095e-29	1.19461e-28	501	501
ACTC1	0.154777	0.000507633	0.000910249	501	481
ACTG1	0.41389	3.72521e-22	2.32412e-21	501	501
ACTG2	-0.0224249	0.616549	0.668333	501	501
ACTL6A	0.270671	7.33737e-10	2.15397e-09	501	501
ACTL6B	0.0933478	0.0367301	0.0520792	501	15
ACTL7A	-0.0221049	0.621589	0.672881	501	44
ACTL7B	0.0464714	0.299208	0.355492	501	143
ACTL8	0.0123197	0.783259	0.817644	501	27
ACTL9	0.0445785	0.319345	0.377035	501	16
ACTN1	0.673154	2.10988e-67	2.00782e-65	501	501
ACTN2	-0.0271454	0.544388	0.600732	501	440
ACTN3	0.145011	0.0011343	0.00195818	501	404
ACTN4	0.477032	7.8271e-30	7.64994e-29	501	501
ACTR10	-0.0423173	0.344532	0.403473	501	501
ACTR1A	0.314059	6.25215e-13	2.25129e-12	501	501
ACTR1B	0.207737	2.73976e-06	6.04398e-06	501	501
ACTR2	0.25399	8.13281e-09	2.20734e-08	501	501
ACTR3B	-0.136641	0.00217528	0.0036435	501	501
ACTR3C	-0.107875	0.0157099	0.023527	501	500
ACTR3	0.428241	9.2227e-24	6.30682e-23	501	501
ACTR5	-0.126699	0.00450756	0.00726658	501	501
ACTR6	-0.0762829	0.0880706	0.117108	501	501
ACTR8	-0.0100934	0.821698	0.851879	501	501
ACTRT1	-0.0203536	0.64948	0.698626	501	16
ACTRT2	-0.0290315	0.516773	0.574394	501	4
ACVR1B	-0.513665	4.44128e-35	5.79198e-34	501	501
ACVR1C	0.289228	4.13414e-11	1.32106e-10	501	501
ACVR1	0.438707	5.54437e-25	4.08288e-24	501	501
ACVR2A	-0.0430631	0.336089	0.394745	501	501
ACVR2B	-0.051647	0.248542	0.301369	501	501
ACVRL1	-0.311291	1.01768e-12	3.611e-12	501	501
ACY1	-0.130971	0.00331552	0.0054346	501	501
ACY3	0.387234	2.2716e-19	1.19752e-18	501	476
ACYP1	-0.210748	1.94595e-06	4.34391e-06	501	501
ACYP2	-0.233144	1.30355e-07	3.2069e-07	501	501
ADAD1	-0.0204037	0.648675	0.697918	501	9
ADAD2	0.0154272	0.730497	0.771538	501	381
ADAL	-0.65823	1.58907e-63	1.16417e-61	501	501
ADAM10	-0.0316761	0.479309	0.538004	501	501
ADAM11	-0.10564	0.0180175	0.0267378	501	497
ADAM12	0.587877	6.83622e-48	1.85341e-46	501	501
ADAM15	0.429213	7.13217e-24	4.91434e-23	501	501
ADAM17	0.0290197	0.516944	0.574552	501	501
ADAM18	-0.0274534	0.53983	0.596462	501	5
ADAM19	0.504296	1.12235e-33	1.34486e-32	501	501
ADAM20	-0.0628089	0.1604	0.202369	501	483
ADAM21P1	-0.141015	0.00155463	0.00264915	501	379
ADAM21	-0.200007	6.44471e-06	1.37705e-05	501	490
ADAM22	-0.329143	4.01555e-14	1.56163e-13	501	493
ADAM23	0.439921	3.97638e-25	2.95441e-24	501	451
ADAM28	0.320706	1.90049e-13	7.07208e-13	501	500
ADAM29	0.256705	5.56089e-09	1.52675e-08	501	126
ADAM2	-0.048438	0.279201	0.334103	501	3
ADAM30	0.033352	0.456356	0.515937	501	26
ADAM32	0.189445	1.96817e-05	4.03287e-05	501	439
ADAM33	-0.130361	0.00346599	0.00567005	501	501
ADAM3A	0.0694863	0.12035	0.155809	501	3
ADAM6	0.452386	1.20992e-26	9.78098e-26	501	501
ADAM7	0.0157192	0.725598	0.767218	501	8
ADAM8	0.649384	2.49107e-61	1.58087e-59	501	501
ADAM9	-0.0420163	0.347979	0.40704	501	501
ADAMDEC1	0.352401	4.28014e-16	1.86876e-15	501	465
ADAMTS10	0.193611	1.27624e-05	2.65494e-05	501	501
ADAMTS12	0.362485	5.2957e-17	2.44503e-16	501	499
ADAMTS13	-0.299165	8.10458e-12	2.71885e-11	501	501
ADAMTS14	0.785808	3.35103e-106	5.13662e-103	501	498
ADAMTS15	-0.194756	1.13113e-05	2.36641e-05	501	499
ADAMTS16	0.0447621	0.317355	0.374929	501	489
ADAMTS17	0.349008	8.5033e-16	3.6621e-15	501	501
ADAMTS18	0.170193	0.000129255	0.000245348	501	493
ADAMTS19	-0.0620275	0.165677	0.208424	501	96
ADAMTS1	0.290787	3.21497e-11	1.03648e-10	501	501
ADAMTS20	0.140441	0.00162555	0.00276456	501	167
ADAMTS2	0.287578	5.38567e-11	1.70431e-10	501	501
ADAMTS3	-0.203941	4.18708e-06	9.10178e-06	501	501
ADAMTS4	0.197526	8.42323e-06	1.7826e-05	501	501
ADAMTS5	-0.322469	1.3789e-13	5.18636e-13	501	501
ADAMTS6	0.393722	5.02868e-20	2.75975e-19	501	500
ADAMTS7	-0.0210886	0.637712	0.687757	501	501
ADAMTS8	0.06523	0.144854	0.184347	501	500
ADAMTS9	0.219486	7.00891e-07	1.62441e-06	501	501
ADAMTSL1	0.413984	3.63856e-22	2.27148e-21	501	501
ADAMTSL2	-0.215058	1.18224e-06	2.68382e-06	501	501
ADAMTSL3	0.211548	1.77558e-06	3.9773e-06	501	499
ADAMTSL4	0.502691	1.93253e-33	2.28408e-32	501	501
ADAMTSL5	0.493729	3.81009e-32	4.22268e-31	501	499
ADAP1	0.0305248	0.495435	0.553455	501	501
ADAP2	0.293618	2.02821e-11	6.63757e-11	501	501
ADARB1	0.199519	6.79519e-06	1.44945e-05	501	501
ADARB2	-0.0900364	0.0439732	0.0614915	501	272
ADAR	0.276497	3.04371e-10	9.15225e-10	501	501
ADAT1	-0.118891	0.00772277	0.012075	501	501
ADAT2	-0.283367	1.0495e-10	3.25704e-10	501	501
ADAT3	0.0961409	0.031434	0.0450569	501	501
ADA	0.219801	6.75046e-07	1.56797e-06	501	501
ADCK1	-0.24038	5.12112e-08	1.30497e-07	501	501
ADCK2	-0.050785	0.256537	0.310194	501	501
ADCK4	-0.123778	0.00553253	0.00882186	501	501
ADCK5	0.0443506	0.321828	0.379541	501	501
ADCY10	0.0721249	0.106866	0.139796	501	409
ADCY1	-0.572674	5.35563e-45	1.24821e-43	501	501
ADCY2	-0.00682122	0.87895	0.899304	501	489
ADCY3	0.127046	0.00439776	0.00709991	501	501
ADCY4	-0.0352124	0.431613	0.491753	501	501
ADCY5	-0.0814808	0.0684151	0.0925845	501	490
ADCY6	0.0344818	0.441235	0.500902	501	501
ADCY7	0.690358	3.65399e-72	4.63777e-70	501	501
ADCY8	0.640656	3.10168e-59	1.73129e-57	501	431
ADCY9	-0.454328	6.92932e-27	5.68935e-26	501	501
ADCYAP1R1	-0.347419	1.1694e-15	5.0038e-15	501	389
ADCYAP1	0.332895	1.98024e-14	7.87474e-14	501	404
ADC	0.270272	7.78711e-10	2.27929e-09	501	501
ADD1	0.297139	1.13566e-11	3.7755e-11	501	501
ADD2	-0.0649071	0.146858	0.186707	501	499
ADD3	-0.198201	7.83403e-06	1.66339e-05	501	501
ADH1A	0.0699243	0.118024	0.153057	501	214
ADH1B	0.147068	0.000961411	0.00167275	501	485
ADH1C	0.0279145	0.53304	0.590073	501	380
ADH4	0.120151	0.00709441	0.0111526	501	92
ADH5	-0.37987	1.20812e-18	6.13046e-18	501	501
ADH6	0.0128408	0.774334	0.810365	501	178
ADH7	0.0676489	0.130499	0.167695	501	23
ADHFE1	-0.367646	1.76561e-17	8.35111e-17	501	501
ADI1	0.0351696	0.432173	0.49225	501	501
ADIG	-0.567307	5.18717e-44	1.1485e-42	501	458
ADIPOQ	0.183619	3.55125e-05	7.11786e-05	501	158
ADIPOR1	0.0579931	0.195006	0.242233	501	501
ADIPOR2	-0.652449	4.40688e-62	3.01773e-60	501	501
ADK	0.411583	6.64123e-22	4.08322e-21	501	501
ADM2	-0.51069	1.25174e-34	1.58471e-33	501	501
ADM	0.281122	1.491e-10	4.58436e-10	501	501
ADNP2	-0.208627	2.47751e-06	5.48564e-06	501	501
ADNP	-0.0505198	0.259032	0.312889	501	501
ADORA1	0.581009	1.44897e-46	3.67818e-45	501	501
ADORA2A	0.0487134	0.276473	0.331309	501	501
ADORA2B	0.299263	7.97275e-12	2.67643e-11	501	497
ADORA3	0.258393	4.3809e-09	1.21366e-08	501	501
ADO	-0.23272	1.37562e-07	3.3792e-07	501	501
ADPGK	0.247527	1.97515e-08	5.20825e-08	501	501
ADPRHL1	-0.108202	0.015395	0.0230885	501	501
ADPRHL2	0.405216	3.20082e-21	1.88039e-20	501	501
ADPRH	0.0378622	0.397744	0.458141	501	501
ADRA1A	-0.0622583	0.164105	0.206642	501	381
ADRA1B	0.391451	8.55649e-20	4.62324e-19	501	501
ADRA1D	-0.14009	0.00167042	0.00283966	501	488
ADRA2A	0.514753	3.03204e-35	3.99071e-34	501	501
ADRA2B	-0.289695	3.83473e-11	1.22853e-10	501	501
ADRA2C	-0.00973084	0.828001	0.857388	501	501
ADRB1	-0.193113	1.34476e-05	2.79165e-05	501	501
ADRB2	0.482361	1.47668e-30	1.49826e-29	501	501
ADRB3	0.685342	9.66418e-71	1.16011e-68	501	390
ADRBK1	0.438222	6.32966e-25	4.63717e-24	501	501
ADRBK2	0.0755505	0.0911734	0.120823	501	501
ADRM1	0.146596	0.000998845	0.00173395	501	501
ADSL	0.153482	0.000566318	0.00101129	501	501
ADSSL1	-0.234335	1.12008e-07	2.77403e-07	501	501
ADSS	0.15979	0.000329741	0.000601332	501	501
AEBP1	0.510594	1.29448e-34	1.63778e-33	501	501
AEBP2	-0.041664	0.352039	0.4112	501	501
AEN	-0.188516	2.16504e-05	4.42083e-05	501	501
AES	-0.0574487	0.199239	0.246951	501	501
AFAP1L1	-0.257299	5.1142e-09	1.40916e-08	501	501
AFAP1L2	-0.106922	0.0166601	0.0248566	501	501
AFAP1	0.312701	7.94472e-13	2.83616e-12	501	501
AFARP1	0.0148818	0.739673	0.780113	501	432
AFF1	-0.203003	4.6442e-06	1.00461e-05	501	501
AFF2	0.499989	4.7919e-33	5.54841e-32	501	501
AFF3	0.224455	3.84742e-07	9.11298e-07	501	498
AFF4	-0.090167	0.0436664	0.0610796	501	501
AFG3L1	-0.110255	0.0135411	0.0204714	501	501
AFG3L2	-0.579076	3.3771e-46	8.39096e-45	501	501
AFMID	0.20384	4.23431e-06	9.20043e-06	501	501
AFM	0.00726954	0.871062	0.892608	501	17
AFP	0.05136	0.251184	0.304314	501	78
AFTPH	-0.168005	0.000158129	0.000297717	501	501
AG2	0.13186	0.0031068	0.00510967	501	501
AGAP11	0.0296949	0.507236	0.564938	501	500
AGAP1	0.0120997	0.787035	0.821242	501	501
AGAP2	0.149796	0.000769588	0.00135342	501	501
AGAP3	0.329566	3.70957e-14	1.448e-13	501	501
AGAP4	-0.0733742	0.100912	0.132504	501	501
AGAP5	-0.0870125	0.051603	0.0713746	501	501
AGAP6	-0.0526214	0.239715	0.291838	501	501
AGAP7	-0.0407465	0.362754	0.42233	501	500
AGAP8	-0.0345046	0.440933	0.500654	501	501
AGA	0.32575	7.54695e-14	2.88875e-13	501	501
AGBL1	0.0657498	0.141672	0.180689	501	25
AGBL2	-0.13471	0.00251554	0.00418493	501	500
AGBL3	-0.0772871	0.0839551	0.112077	501	499
AGBL4	-0.607491	7.36687e-52	2.57996e-50	501	499
AGBL5	-0.476293	9.8414e-30	9.55699e-29	501	501
AGER	0.193297	1.319e-05	2.74036e-05	501	501
AGFG1	0.423439	3.24326e-23	2.16365e-22	501	501
AGFG2	0.0375704	0.401393	0.461917	501	501
AGGF1	-0.0982303	0.0279122	0.0403311	501	501
AGK	-0.142575	0.00137598	0.002356	501	501
AGL	-0.46352	4.72079e-28	4.16613e-27	501	501
AGMAT	-0.254808	7.25623e-09	1.9778e-08	501	501
AGPAT1	-0.418865	1.05451e-22	6.81362e-22	501	501
AGPAT2	0.0665875	0.136656	0.174818	501	501
AGPAT3	-0.148744	0.000838953	0.00146802	501	501
AGPAT4	-0.110751	0.013124	0.0198786	501	501
AGPAT5	-0.249378	1.53587e-08	4.08124e-08	501	501
AGPAT6	-0.0572937	0.200455	0.248397	501	501
AGPAT9	-0.62277	3.79621e-55	1.62682e-53	501	501
AGPHD1	-0.494027	3.4547e-32	3.83733e-31	501	501
AGPS	0.0845903	0.0584842	0.0801688	501	501
AGR2	0.297908	9.99493e-12	3.33114e-11	501	498
AGR3	-0.0229727	0.607964	0.660753	501	351
AGRN	0.374465	4.01115e-18	1.98141e-17	501	501
AGRP	0.465848	2.3604e-28	2.11777e-27	501	301
AGTPBP1	0.136462	0.00220493	0.00369069	501	501
AGTR1	-0.459581	1.50789e-27	1.2885e-26	501	489
AGTR2	0.07545	0.0916058	0.121323	501	69
AGTRAP	0.229282	2.12022e-07	5.12613e-07	501	501
AGT	0.338902	6.25618e-15	2.56464e-14	501	501
AGXT2L1	-0.545853	3.03045e-40	5.34405e-39	501	386
AGXT2L2	-0.248171	1.80995e-08	4.78342e-08	501	501
AGXT2	0.00201283	0.964155	0.970633	501	136
AGXT	0.0564999	0.206773	0.255556	501	63
AHCTF1	-0.140759	0.00158597	0.00269955	501	501
AHCYL1	-0.0891271	0.0461607	0.0643562	501	501
AHCYL2	-0.377197	2.193e-18	1.09799e-17	501	501
AHCY	-0.448312	3.84948e-26	3.03196e-25	501	501
AHDC1	0.0719776	0.107586	0.140646	501	501
AHI1	-0.015412	0.730752	0.771644	501	501
AHNAK2	0.720798	1.84164e-81	4.82873e-79	501	501
AHNAK	0.438096	6.55095e-25	4.79577e-24	501	501
AHRR	-0.000833108	0.985159	0.987737	501	501
AHR	0.578487	4.36646e-46	1.0782e-44	501	501
AHSA1	0.160306	0.00031517	0.000575972	501	501
AHSA2	-0.0118922	0.790603	0.824274	501	501
AHSG	-0.091464	0.0407151	0.0572973	501	274
AHSP	-0.0730698	0.102338	0.134226	501	311
AICDA	0.19836	7.7006e-06	1.63575e-05	501	253
AIDA	0.476589	8.97803e-30	8.7527e-29	501	501
AIF1L	-0.33154	2.55905e-14	1.00979e-13	501	501
AIF1	0.640687	3.05011e-59	1.70729e-57	501	501
AIFM1	-0.412276	5.58591e-22	3.44721e-21	501	501
AIFM2	-0.341565	3.72355e-15	1.54775e-14	501	501
AIFM3	0.137425	0.00204956	0.00344365	501	501
AIG1	-0.0627004	0.161125	0.203172	501	501
AIM1L	0.564661	1.56474e-43	3.35275e-42	501	501
AIM1	0.483451	1.04582e-30	1.07092e-29	501	501
AIM2	0.418335	1.20752e-22	7.75951e-22	501	479
AIMP1	-0.192332	1.4592e-05	3.0204e-05	501	501
AIMP2	-0.41228	5.58038e-22	3.44497e-21	501	501
AIPL1	0.0236619	0.597238	0.650692	501	82
AIP	0.0385042	0.389786	0.449989	501	501
AIRE	0.0156675	0.726466	0.767972	501	195
AJAP1	0.282378	1.22559e-10	3.78816e-10	501	501
AK1	0.179182	5.49985e-05	0.000107976	501	501
AK2	-0.0705831	0.114592	0.149042	501	501
AK3L1	0.51916	6.37265e-36	8.74572e-35	501	501
AK3	-0.295398	1.51426e-11	4.99497e-11	501	501
AK5	0.164806	0.000211391	0.000394012	501	488
AK7	-0.302624	4.52793e-12	1.54315e-11	501	501
AKAP10	-0.22663	2.94622e-07	7.04286e-07	501	501
AKAP11	-0.0323814	0.469574	0.528715	501	501
AKAP12	-0.139821	0.00170553	0.00289588	501	501
AKAP13	0.249568	1.4965e-08	3.98034e-08	501	501
AKAP14	-0.153334	0.000573385	0.00102263	501	103
AKAP1	-0.335928	1.11027e-14	4.48405e-14	501	501
AKAP2	0.0727832	0.103695	0.135889	501	498
AKAP3	-0.483582	1.00343e-30	1.02963e-29	501	501
AKAP4	-0.17106	0.000119248	0.000227197	501	63
AKAP5	0.217922	8.44124e-07	1.94191e-06	501	501
AKAP6	-0.214943	1.19819e-06	2.71877e-06	501	501
AKAP7	-0.232544	1.40665e-07	3.45159e-07	501	501
AKAP8L	-0.138008	0.00196058	0.00330222	501	501
AKAP8	-0.236562	8.41524e-08	2.10534e-07	501	501
AKAP9	0.0189884	0.671571	0.718749	501	501
AKD1	-0.220003	6.58921e-07	1.53266e-06	501	501
AKIRIN1	-0.253292	8.96136e-09	2.42626e-08	501	501
AKIRIN2	0.553727	1.3515e-41	2.56001e-40	501	501
AKNAD1	0.11238	0.0118329	0.018045	501	171
AKNA	0.477358	7.0731e-30	6.9363e-29	501	501
AKR1A1	0.105974	0.0176543	0.0262301	501	501
AKR1B10	0.168611	0.000149569	0.000282241	501	313
AKR1B15	0.0486722	0.276881	0.331654	501	229
AKR1B1	0.38942	1.37176e-19	7.32059e-19	501	501
AKR1C1	-0.240793	4.85047e-08	1.23981e-07	501	501
AKR1C2	-0.1639	0.000229275	0.000425834	501	498
AKR1C3	-0.130814	0.00335358	0.00549517	501	501
AKR1C4	0.00685694	0.878321	0.898891	501	12
AKR1CL1	0.0540632	0.227063	0.277809	501	18
AKR1D1	-0.110891	0.0130081	0.019718	501	284
AKR1E2	-0.250595	1.30015e-08	3.47199e-08	501	497
AKR7A2	-0.118904	0.00771623	0.0120663	501	501
AKR7A3	-0.22941	2.08638e-07	5.04616e-07	501	499
AKR7L	-0.235231	9.9875e-08	2.48435e-07	501	499
AKT1S1	-0.161244	0.000290256	0.000533032	501	501
AKT1	0.006412	0.886161	0.905334	501	501
AKT2	-0.607199	8.47786e-52	2.95347e-50	501	501
AKT3	0.220292	6.36567e-07	1.4824e-06	501	501
AKTIP	-0.293817	1.96329e-11	6.43461e-11	501	501
ALAD	-0.180795	4.69696e-05	9.28996e-05	501	501
ALAS1	-0.0805994	0.0714689	0.0964552	501	501
ALAS2	-0.0996099	0.0257773	0.0373955	501	346
ALB	-0.182813	3.8477e-05	7.68037e-05	501	493
ALCAM	0.272704	5.41006e-10	1.60092e-09	501	501
ALDH16A1	0.129204	0.00376869	0.00613451	501	501
ALDH18A1	-0.194427	1.17114e-05	2.44447e-05	501	501
ALDH1A1	-0.468175	1.17384e-28	1.06857e-27	501	501
ALDH1A2	0.143221	0.00130761	0.00224376	501	497
ALDH1A3	0.493697	3.85071e-32	4.26296e-31	501	501
ALDH1B1	-0.386928	2.43658e-19	1.28212e-18	501	501
ALDH1L1	-0.478504	4.95137e-30	4.89415e-29	501	498
ALDH1L2	0.0878107	0.0494889	0.0686602	501	501
ALDH2	-0.316465	4.07664e-13	1.48456e-12	501	501
ALDH3A1	-0.0914799	0.04068	0.057252	501	501
ALDH3A2	-0.0931193	0.0371952	0.0526936	501	501
ALDH3B1	0.632415	2.56031e-57	1.26599e-55	501	501
ALDH3B2	0.550119	5.67886e-41	1.03157e-39	501	468
ALDH4A1	-0.451647	1.494e-26	1.20044e-25	501	501
ALDH5A1	-0.381865	7.71498e-19	3.95311e-18	501	501
ALDH6A1	-0.4557	4.66474e-27	3.86665e-26	501	501
ALDH7A1	-0.315181	5.12434e-13	1.85491e-12	501	501
ALDH8A1	0.0508538	0.255892	0.309546	501	482
ALDH9A1	-0.511109	1.08269e-34	1.37946e-33	501	501
ALDOA	-0.217532	8.83985e-07	2.03103e-06	501	501
ALDOB	-0.107566	0.0160123	0.023953	501	422
ALDOC	0.378883	1.50671e-18	7.6049e-18	501	501
ALG10B	-0.273954	4.48024e-10	1.3345e-09	501	501
ALG10	-0.0360182	0.421141	0.481412	501	501
ALG11	-0.0510944	0.253647	0.30711	501	501
ALG12	-0.372878	5.68014e-18	2.77763e-17	501	501
ALG13	-0.286689	6.2059e-11	1.9558e-10	501	501
ALG14	-0.411567	6.66892e-22	4.09779e-21	501	501
ALG1L2	0.0946877	0.0341018	0.0485782	501	128
ALG1L	-0.199378	6.8995e-06	1.47123e-05	501	500
ALG1	-0.420014	7.85525e-23	5.12211e-22	501	501
ALG2	-0.207936	2.67889e-06	5.9123e-06	501	501
ALG3	-0.0203964	0.648793	0.69797	501	501
ALG5	-0.277448	2.63094e-10	7.94946e-10	501	501
ALG6	-0.137895	0.00197755	0.00332967	501	501
ALG8	-0.243594	3.34862e-08	8.68063e-08	501	501
ALG9	-0.252538	9.94792e-09	2.6799e-08	501	501
ALKBH1	-0.18357	3.56874e-05	7.15005e-05	501	501
ALKBH2	-0.217034	9.37512e-07	2.14832e-06	501	501
ALKBH3	-0.13444	0.00256669	0.00426825	501	501
ALKBH4	-0.303737	3.74892e-12	1.28447e-11	501	501
ALKBH5	-0.458256	2.22078e-27	1.87913e-26	501	501
ALKBH6	0.0351976	0.431806	0.491944	501	501
ALKBH7	-0.203374	4.45794e-06	9.66526e-06	501	501
ALKBH8	-0.0948205	0.0338502	0.0482637	501	501
ALK	0.370188	1.02024e-17	4.90595e-17	501	500
ALLC	-0.127195	0.00435162	0.00702827	501	98
ALMS1P	-0.115306	0.00979269	0.0151106	501	465
ALMS1	0.0227005	0.612224	0.664476	501	501
ALOX12B	-0.115162	0.00988512	0.0152403	501	465
ALOX12P2	0.137378	0.00205702	0.00345588	501	492
ALOX12	-0.174359	8.74462e-05	0.000168753	501	499
ALOX15B	0.68593	6.60483e-71	8.02527e-69	501	500
ALOX15	0.334057	1.5878e-14	6.34705e-14	501	345
ALOX5AP	0.731691	4.27176e-85	1.41872e-82	501	501
ALOX5	0.783534	3.40719e-105	4.52634e-102	501	501
ALOXE3	-0.0152612	0.733286	0.773978	501	493
ALPI	-0.150163	0.000746636	0.00131445	501	42
ALPK1	0.0728399	0.103425	0.135572	501	501
ALPK2	0.527598	3.01488e-37	4.49346e-36	501	436
ALPK3	0.0171822	0.701233	0.745093	501	501
ALPL	0.130395	0.00345734	0.00565682	501	501
ALPPL2	-0.159599	0.000335265	0.000610958	501	119
ALPP	-0.0950994	0.033327	0.0475722	501	152
ALS2CL	0.321376	1.68257e-13	6.28818e-13	501	501
ALS2CR11	0.0829467	0.0635735	0.0865734	501	491
ALS2CR12	0.0383772	0.391352	0.451561	501	494
ALS2CR4	0.397732	1.94736e-20	1.09371e-19	501	501
ALS2CR8	-0.112871	0.0114659	0.0175215	501	501
ALS2	-0.1494	0.000795035	0.00139595	501	501
ALX1	-0.00389366	0.930724	0.943076	501	114
ALX3	-0.0512092	0.25258	0.305874	501	499
ALX4	-0.301087	5.87067e-12	1.98717e-11	501	221
AMAC1L2	0.0386634	0.387826	0.447961	501	435
AMAC1L3	-0.129634	0.00365358	0.00595784	501	288
AMAC1	-0.0462199	0.301833	0.35827	501	140
AMACR	-0.238943	6.17945e-08	1.56405e-07	501	501
AMBN	0.0867444	0.0523298	0.0722845	501	21
AMBP	-0.270312	7.74088e-10	2.26609e-09	501	384
AMBRA1	0.133963	0.00265958	0.00441534	501	501
AMD1	-0.0274056	0.540535	0.597076	501	501
AMDHD1	-0.171647	0.000112888	0.000215554	501	494
AMDHD2	0.0842425	0.0595323	0.0814822	501	501
AMELX	0.0124106	0.7817	0.816401	501	17
AMELY	-0.132341	0.0029989	0.00494163	501	115
AMFR	-0.0711858	0.111521	0.145333	501	501
AMHR2	-0.301307	5.65735e-12	1.91692e-11	501	364
AMH	0.101603	0.0229419	0.0335803	501	471
AMICA1	0.719886	3.64551e-81	9.31333e-79	501	501
AMIGO1	-0.257934	4.67515e-09	1.29266e-08	501	501
AMIGO2	0.527799	2.79973e-37	4.18217e-36	501	501
AMIGO3	-0.297131	1.13722e-11	3.77942e-11	501	501
AMMECR1L	0.0176116	0.694137	0.739248	501	501
AMMECR1	0.359227	1.04886e-16	4.75662e-16	501	501
AMN1	-0.31478	5.50212e-13	1.98841e-12	501	501
AMN	-0.0336599	0.452206	0.51182	501	461
AMOTL1	0.204918	3.75719e-06	8.20307e-06	501	501
AMOTL2	-0.132877	0.00288258	0.00476256	501	501
AMOT	0.605244	2.16625e-51	7.31641e-50	501	501
AMPD1	0.342266	3.24563e-15	1.3539e-14	501	289
AMPD2	0.175696	7.69887e-05	0.000149251	501	501
AMPD3	0.212633	1.56698e-06	3.5223e-06	501	501
AMPH	0.383053	5.89669e-19	3.04019e-18	501	494
AMTN	0.375923	2.90838e-18	1.44491e-17	501	267
AMT	0.151027	0.000695201	0.00122813	501	501
AMY1A	0.293148	2.19036e-11	7.15489e-11	501	501
AMY2A	0.195969	9.94594e-06	2.09064e-05	501	499
AMY2B	0.0654956	0.143221	0.18242	501	501
AMZ1	0.0486809	0.276794	0.33163	501	488
AMZ2P1	-0.367912	1.66745e-17	7.90373e-17	501	501
AMZ2	-0.318046	3.0718e-13	1.12791e-12	501	501
ANAPC10	-0.00644727	0.88554	0.904884	501	501
ANAPC11	-0.0520678	0.244702	0.297256	501	501
ANAPC13	-0.519683	5.28801e-36	7.29738e-35	501	501
ANAPC16	-0.355156	2.43636e-16	1.08079e-15	501	501
ANAPC1	0.00189318	0.966284	0.972379	501	501
ANAPC2	-0.182106	4.12713e-05	8.20773e-05	501	501
ANAPC4	-0.116407	0.00910983	0.0141072	501	501
ANAPC5	-0.271207	6.77317e-10	1.9904e-09	501	501
ANAPC7	-0.240742	4.88334e-08	1.24789e-07	501	501
ANGEL1	-0.144701	0.00116276	0.0020047	501	501
ANGEL2	0.0408334	0.36173	0.421286	501	501
ANGPT1	-0.0870761	0.0514318	0.0711625	501	501
ANGPT2	-0.250305	1.35299e-08	3.61069e-08	501	501
ANGPT4	-0.168747	0.000147713	0.000278845	501	495
ANGPTL1	-0.365024	3.09274e-17	1.44771e-16	501	501
ANGPTL2	0.386042	2.98541e-19	1.56307e-18	501	501
ANGPTL3	0.039452	0.378214	0.438229	501	280
ANGPTL4	0.563347	2.6972e-43	5.69958e-42	501	501
ANGPTL5	0.234409	1.10959e-07	2.74873e-07	501	430
ANGPTL6	0.351989	4.65383e-16	2.02659e-15	501	486
ANGPTL7	0.164225	0.000222703	0.000414206	501	300
ANG	0.491074	9.06156e-32	9.84031e-31	501	501
ANK1	0.335548	1.19402e-14	4.8106e-14	501	500
ANK2	-0.225109	3.5521e-07	8.43554e-07	501	501
ANK3	-0.285909	7.02561e-11	2.20333e-10	501	501
ANKAR	-0.218049	8.31466e-07	1.91412e-06	501	501
ANKDD1A	-0.0735854	0.0999324	0.131334	501	501
ANKFN1	-0.0666216	0.136455	0.174572	501	154
ANKFY1	0.305697	2.68228e-12	9.27464e-12	501	501
ANKHD1-EIF4EBP3	-0.0326662	0.465674	0.525085	501	501
ANKHD1	-0.282757	1.15489e-10	3.57351e-10	501	501
ANKH	0.32095	1.81808e-13	6.77726e-13	501	501
ANKIB1	-0.280246	1.70856e-10	5.23067e-10	501	501
ANKK1	-0.0890615	0.0463221	0.0645677	501	495
ANKLE1	0.160699	0.000304485	0.000557775	501	499
ANKLE2	0.556843	3.85748e-42	7.5583e-41	501	501
ANKMY1	0.0694816	0.120375	0.155832	501	501
ANKMY2	-0.486249	4.29202e-31	4.49196e-30	501	501
ANKRA2	-0.0762786	0.0880886	0.117124	501	501
ANKRD10	0.233949	1.17658e-07	2.90817e-07	501	501
ANKRD11	-0.292169	2.56916e-11	8.34892e-11	501	501
ANKRD12	-0.259711	3.63193e-09	1.01222e-08	501	501
ANKRD13A	-0.028798	0.520154	0.577604	501	501
ANKRD13B	0.381037	9.29654e-19	4.74641e-18	501	501
ANKRD13C	-0.1142	0.0105239	0.0161713	501	501
ANKRD13D	0.431864	3.52299e-24	2.48417e-23	501	501
ANKRD16	-0.291363	2.92857e-11	9.47519e-11	501	501
ANKRD17	-0.105156	0.0185543	0.0274954	501	501
ANKRD19	-0.00521552	0.907297	0.922897	501	501
ANKRD1	0.119175	0.00757728	0.0118658	501	418
ANKRD20A3	-0.316933	3.74936e-13	1.36813e-12	501	499
ANKRD20A4	-0.172562	0.000103613	0.000198701	501	345
ANKRD20B	-0.47879	4.52884e-30	4.48986e-29	501	496
ANKRD22	0.646076	1.57924e-60	9.56517e-59	501	493
ANKRD23	0.0216514	0.628761	0.679391	501	501
ANKRD24	-0.27067	7.33858e-10	2.15401e-09	501	501
ANKRD26P1	0.148806	0.000834678	0.00146092	501	143
ANKRD26	-0.142947	0.00133624	0.00229052	501	501
ANKRD27	-0.318701	2.73023e-13	1.00583e-12	501	501
ANKRD28	0.0095835	0.830565	0.85965	501	501
ANKRD29	0.228935	2.21387e-07	5.34479e-07	501	499
ANKRD2	0.0951489	0.0332349	0.0474577	501	384
ANKRD30A	-0.0870345	0.0515436	0.0712973	501	13
ANKRD30B	0.28893	4.33717e-11	1.38394e-10	501	424
ANKRD31	-0.206713	3.07444e-06	6.75984e-06	501	392
ANKRD32	0.204932	3.75105e-06	8.19147e-06	501	501
ANKRD33	0.11284	0.011489	0.0175488	501	208
ANKRD34A	-0.0492149	0.271553	0.326175	501	501
ANKRD34B	0.128063	0.00409027	0.00663304	501	261
ANKRD34C	0.0579323	0.195476	0.24274	501	191
ANKRD35	0.534197	2.61018e-38	4.12149e-37	501	499
ANKRD36BP1	-0.0426853	0.34035	0.399068	501	498
ANKRD36B	0.0570462	0.20241	0.250523	501	500
ANKRD36	0.165688	0.00019522	0.000365203	501	501
ANKRD37	-0.26632	1.39667e-09	4.01434e-09	501	501
ANKRD39	0.10321	0.0208576	0.0307168	501	501
ANKRD40	-0.220345	6.3249e-07	1.47325e-06	501	501
ANKRD42	-0.194533	1.15813e-05	2.41933e-05	501	501
ANKRD43	0.175458	7.87578e-05	0.000152518	501	501
ANKRD44	0.253956	8.17093e-09	2.21708e-08	501	501
ANKRD45	0.0353935	0.429246	0.489447	501	498
ANKRD46	-0.683004	4.3485e-70	5.0674e-68	501	501
ANKRD49	-0.169775	0.000134347	0.000254578	501	501
ANKRD50	0.00761367	0.865015	0.887415	501	501
ANKRD52	-0.182104	4.12819e-05	8.20901e-05	501	501
ANKRD53	0.0634096	0.15643	0.197791	501	501
ANKRD54	-0.283631	1.00692e-10	3.12782e-10	501	501
ANKRD55	0.380446	1.06162e-18	5.40909e-18	501	471
ANKRD56	0.373598	4.85249e-18	2.38317e-17	501	501
ANKRD57	-0.0711144	0.111882	0.145774	501	501
ANKRD58	0.495418	2.18716e-32	2.45818e-31	501	500
ANKRD5	-0.441099	2.87571e-25	2.16242e-24	501	501
ANKRD6	0.0533434	0.233318	0.284833	501	501
ANKRD7	-0.212668	1.5605e-06	3.50852e-06	501	486
ANKRD9	-0.257448	5.00772e-09	1.38135e-08	501	501
ANKS1A	-0.404391	3.91465e-21	2.28626e-20	501	501
ANKS1B	-0.369678	1.13935e-17	5.45632e-17	501	501
ANKS3	-0.259924	3.52319e-09	9.83286e-09	501	501
ANKS4B	0.0131521	0.769016	0.805688	501	89
ANKS6	0.277163	2.7487e-10	8.2927e-10	501	501
ANKZF1	0.0702691	0.116218	0.15095	501	501
ANLN	0.396666	2.50884e-20	1.40156e-19	501	500
ANO10	-0.254752	7.31327e-09	1.99277e-08	501	501
ANO1	-0.00848979	0.849657	0.874496	501	501
ANO2	-0.358739	1.16091e-16	5.24805e-16	501	500
ANO3	-0.508648	2.53482e-34	3.16092e-33	501	498
ANO4	-0.0740765	0.0976831	0.128594	501	418
ANO5	-0.399751	1.20173e-20	6.82443e-20	501	501
ANO6	0.238761	6.32801e-08	1.60104e-07	501	501
ANO7	0.280676	1.59818e-10	4.90029e-10	501	501
ANO8	0.202701	4.80128e-06	1.03657e-05	501	501
ANO9	0.187877	2.31119e-05	4.70669e-05	501	501
ANP32A	0.047046	0.293266	0.349203	501	501
ANP32B	0.0395628	0.376874	0.43683	501	501
ANP32C	0.0572082	0.201129	0.249108	501	474
ANP32D	-0.0333379	0.456546	0.516088	501	196
ANP32E	0.167012	0.000173128	0.00032522	501	501
ANPEP	0.66634	1.32494e-65	1.1283e-63	501	501
ANTXR1	-0.00840174	0.851198	0.875765	501	501
ANTXR2	0.412624	5.1189e-22	3.16685e-21	501	501
ANTXRL	-0.0282079	0.528743	0.586209	501	187
ANUBL1	-0.336648	9.66839e-15	3.91908e-14	501	501
ANXA10	-0.00647712	0.885013	0.904393	501	31
ANXA11	0.580318	1.9621e-46	4.92427e-45	501	501
ANXA13	0.278918	2.09854e-10	6.38534e-10	501	134
ANXA1	0.639789	4.96607e-59	2.74124e-57	501	501
ANXA2P1	0.694563	2.22808e-73	3.12669e-71	501	501
ANXA2P2	0.766059	7.71741e-98	6.6863e-95	501	501
ANXA2P3	0.553591	1.42711e-41	2.6981e-40	501	489
ANXA2	0.783839	2.50024e-105	3.55874e-102	501	501
ANXA3	0.524245	1.02362e-36	1.47489e-35	501	501
ANXA4	0.549061	8.6205e-41	1.55598e-39	501	501
ANXA5	0.540747	2.18079e-39	3.66104e-38	501	501
ANXA6	-0.281037	1.51103e-10	4.64236e-10	501	501
ANXA7	0.114058	0.0106207	0.0163113	501	501
ANXA8L1	0.13831	0.00191571	0.00323046	501	21
ANXA8L2	0.33199	2.35032e-14	9.29079e-14	501	441
ANXA8	0.372083	6.75799e-18	3.28375e-17	501	456
ANXA9	-0.235961	9.09316e-08	2.26868e-07	501	501
AOAH	0.325476	7.93854e-14	3.03281e-13	501	501
AOC2	-0.325513	7.88424e-14	3.01264e-13	501	499
AOC3	-0.194976	1.10512e-05	2.31418e-05	501	501
AOX1	-0.110828	0.0130601	0.0197892	501	498
AP1AR	-0.110342	0.0134668	0.0203683	501	501
AP1B1	0.0906565	0.042532	0.0596107	501	501
AP1G1	-0.114666	0.0102098	0.0157141	501	501
AP1G2	0.11676	0.00889984	0.0138013	501	501
AP1M1	0.269	9.40873e-10	2.73745e-09	501	501
AP1M2	-0.0516652	0.248375	0.301202	501	501
AP1S1	0.172936	0.00010003	0.000192069	501	501
AP1S2	0.358916	1.11906e-16	5.06346e-16	501	501
AP1S3	0.0119519	0.789576	0.823289	501	501
AP2A1	0.379122	1.42842e-18	7.21709e-18	501	501
AP2A2	0.112191	0.0119767	0.0182518	501	501
AP2B1	0.122052	0.00623224	0.00988457	501	501
AP2M1	0.438192	6.38175e-25	4.67361e-24	501	501
AP2S1	0.0476615	0.286989	0.342404	501	501
AP3B1	-0.223061	4.55903e-07	1.07195e-06	501	501
AP3B2	0.0359689	0.421777	0.481979	501	501
AP3D1	-0.244916	2.80698e-08	7.32418e-08	501	501
AP3M1	-0.0700911	0.117147	0.152005	501	501
AP3M2	-0.506376	5.5262e-34	6.785e-33	501	501
AP3S1	0.39686	2.3957e-20	1.33986e-19	501	501
AP3S2	-0.254688	7.3789e-09	2.00956e-08	501	501
AP4B1	-0.170695	0.000123368	0.000234621	501	501
AP4E1	0.185455	2.95431e-05	5.96097e-05	501	501
AP4M1	0.202895	4.69985e-06	1.01588e-05	501	501
AP4S1	-0.393231	5.64286e-20	3.08746e-19	501	501
APAF1	0.126073	0.00471135	0.00757735	501	501
APBA1	-0.00673393	0.880488	0.900646	501	501
APBA2	-0.160793	0.000301996	0.000553724	501	500
APBA3	0.0285038	0.524427	0.581766	501	501
APBB1IP	0.48348	1.03624e-30	1.0622e-29	501	501
APBB1	0.0466308	0.297552	0.353714	501	501
APBB2	-0.327876	5.0871e-14	1.96493e-13	501	501
APBB3	0.0484515	0.279067	0.334012	501	501
APC2	-0.0883254	0.0481643	0.0669708	501	500
APCDD1L	0.594639	3.1456e-49	9.41177e-48	501	430
APCDD1	0.35376	3.24342e-16	1.42706e-15	501	501
APCS	0.0729741	0.102789	0.134773	501	25
APC	-0.263973	1.96708e-09	5.59413e-09	501	501
APEH	-0.136435	0.00220956	0.00369813	501	501
APEX1	0.235574	9.55711e-08	2.38056e-07	501	501
APEX2	0.461295	9.1136e-28	7.88909e-27	501	501
APH1A	0.219849	6.71142e-07	1.55945e-06	501	501
APH1B	-0.272902	5.25112e-10	1.55667e-09	501	501
API5	0.134432	0.00256838	0.0042707	501	501
APIP	-0.12111	0.00664703	0.0104957	501	501
APITD1	-0.579221	3.17008e-46	7.88642e-45	501	501
APLF	0.101578	0.0229757	0.0336224	501	501
APLNR	0.170935	0.000120642	0.000229678	501	501
APLN	-0.25709	5.26761e-09	1.44943e-08	501	501
APLP1	-0.183452	3.6108e-05	7.22994e-05	501	501
APLP2	0.283638	1.00576e-10	3.12469e-10	501	501
APOA1BP	-0.14713	0.000956603	0.00166497	501	501
APOA1	-0.47664	8.83638e-30	8.61882e-29	501	498
APOA2	0.0947031	0.0340725	0.0485494	501	222
APOA4	-0.471322	4.52528e-29	4.21577e-28	501	190
APOA5	-0.488734	1.93274e-31	2.06286e-30	501	226
APOB48R	0.711527	1.67949e-78	3.52287e-76	501	501
APOBEC1	0.0949446	0.0336166	0.0479614	501	6
APOBEC2	0.0992397	0.0263359	0.0381669	501	498
APOBEC3A	0.329654	3.64902e-14	1.42493e-13	501	496
APOBEC3B	0.240644	4.94618e-08	1.2633e-07	501	498
APOBEC3C	0.305202	2.91948e-12	1.00634e-11	501	501
APOBEC3D	0.422671	3.95771e-23	2.6236e-22	501	501
APOBEC3F	0.404336	3.96674e-21	2.31533e-20	501	501
APOBEC3G	0.481224	2.11266e-30	2.12836e-29	501	501
APOBEC3H	0.545241	3.8458e-40	6.7224e-39	501	500
APOBEC4	-0.0630183	0.159007	0.200719	501	110
APOB	0.165948	0.000190696	0.000357008	501	375
APOC1P1	0.149368	0.000797115	0.00139948	501	316
APOC1	0.406826	2.15704e-21	1.28539e-20	501	501
APOC2	0.519318	6.0234e-36	8.27781e-35	501	493
APOC3	-0.10871	0.0149166	0.0224165	501	67
APOC4	0.20851	2.51076e-06	5.55477e-06	501	330
APOD	0.502105	2.35443e-33	2.77122e-32	501	501
APOE	0.314595	5.6854e-13	2.05278e-12	501	501
APOF	-0.180475	4.84684e-05	9.575e-05	501	187
APOH	0.118221	0.00807695	0.0125938	501	90
APOL1	0.656853	3.53014e-63	2.54874e-61	501	501
APOL2	0.541794	1.45878e-39	2.47186e-38	501	501
APOL3	0.332472	2.14559e-14	8.51526e-14	501	501
APOL4	0.662014	1.73444e-64	1.33962e-62	501	501
APOL5	-0.0932842	0.0368591	0.0522361	501	368
APOL6	0.459251	1.66059e-27	1.41473e-26	501	501
APOLD1	-0.326189	6.95891e-14	2.66674e-13	501	501
APOM	-0.516674	1.54067e-35	2.06601e-34	501	501
APOOL	-0.170655	0.000123828	0.000235406	501	501
APOO	-0.386819	2.49854e-19	1.31298e-18	501	501
APPBP2	-0.363415	4.35138e-17	2.01933e-16	501	501
APPL1	-0.213266	1.45625e-06	3.28229e-06	501	501
APPL2	-0.144534	0.00117834	0.00203086	501	501
APP	-0.114637	0.010229	0.0157425	501	501
APRT	-0.0747602	0.0946192	0.124982	501	501
APTX	-0.128987	0.00382814	0.00622619	501	501
AQP10	0.0529647	0.236659	0.288452	501	123
AQP11	-0.115636	0.00958301	0.014802	501	501
AQP12A	-0.214382	1.2793e-06	2.89558e-06	501	33
AQP12B	-0.308199	1.74317e-12	6.10585e-12	501	119
AQP1	0.12062	0.00687225	0.0108247	501	501
AQP2	0.0524767	0.241012	0.293202	501	385
AQP3	0.663748	6.21853e-65	4.91733e-63	501	501
AQP4	-0.248373	1.76113e-08	4.65746e-08	501	499
AQP5	0.348149	1.01028e-15	4.33598e-15	501	500
AQP6	0.0238807	0.593851	0.647533	501	486
AQP7P1	0.0875268	0.0502324	0.0695948	501	389
AQP7P3	0.20375	4.27673e-06	9.28754e-06	501	210
AQP7	-0.374267	4.18898e-18	2.0667e-17	501	495
AQP8	0.385172	3.64224e-19	1.89649e-18	501	419
AQP9	0.622595	4.14923e-55	1.77429e-53	501	499
AQPEP	0.227075	2.78869e-07	6.68313e-07	501	466
AQR	-0.0771902	0.0843454	0.11256	501	501
ARAF	-0.0448045	0.316896	0.374498	501	501
ARAP1	0.576362	1.09819e-45	2.63977e-44	501	501
ARAP2	0.0228538	0.609823	0.662303	501	501
ARAP3	-0.0828458	0.0638974	0.0869729	501	501
ARCN1	0.131562	0.00317541	0.00521566	501	501
ARC	-0.0813282	0.068936	0.0932451	501	501
AREG	0.392056	7.43075e-20	4.02809e-19	501	498
ARF1	-0.0749512	0.0937769	0.123976	501	501
ARF3	-0.053267	0.23399	0.285531	501	501
ARF4	0.0144702	0.746624	0.785905	501	501
ARF5	0.146457	0.00101008	0.00175238	501	501
ARF6	0.692776	7.356e-73	9.90426e-71	501	501
ARFGAP1	0.205895	3.36915e-06	7.38337e-06	501	501
ARFGAP2	-0.0503999	0.260166	0.314144	501	501
ARFGAP3	-0.290183	3.54434e-11	1.13797e-10	501	501
ARFGEF1	0.1297	0.00363613	0.00593134	501	501
ARFGEF2	-0.150277	0.000739696	0.00130303	501	501
ARFIP1	0.0718138	0.108391	0.141596	501	501
ARFIP2	-0.209269	2.30358e-06	5.11345e-06	501	501
ARFRP1	0.117776	0.0083201	0.0129456	501	501
ARG1	-0.125174	0.00501892	0.00804925	501	303
ARG2	-0.323302	1.18413e-13	4.47319e-13	501	501
ARGFXP2	-0.128885	0.00385614	0.00626969	501	331
ARGFX	-0.0260509	0.560741	0.616286	501	59
ARGLU1	-0.0428238	0.338784	0.397442	501	501
ARHGAP10	0.540277	2.61067e-39	4.37167e-38	501	501
ARHGAP11A	0.0844279	0.0589716	0.080798	501	501
ARHGAP11B	0.0825823	0.0647499	0.0880491	501	484
ARHGAP12	0.0430093	0.336694	0.395339	501	501
ARHGAP15	0.40869	1.36277e-21	8.21412e-21	501	501
ARHGAP17	0.465643	2.50922e-28	2.24624e-27	501	501
ARHGAP18	0.391034	9.42968e-20	5.08127e-19	501	501
ARHGAP19	0.326201	6.9424e-14	2.66092e-13	501	501
ARHGAP1	0.503665	1.39004e-33	1.65172e-32	501	501
ARHGAP20	0.00573235	0.898158	0.915338	501	501
ARHGAP21	-0.0911066	0.0415111	0.058331	501	501
ARHGAP22	-0.284381	8.94674e-11	2.78826e-10	501	501
ARHGAP23	0.546697	2.17987e-40	3.87496e-39	501	501
ARHGAP24	-0.424853	2.24414e-23	1.50467e-22	501	501
ARHGAP25	0.247898	1.87845e-08	4.95918e-08	501	501
ARHGAP26	-0.0420849	0.347191	0.4063	501	501
ARHGAP27	0.313293	7.15819e-13	2.56734e-12	501	501
ARHGAP28	-0.246917	2.14511e-08	5.63852e-08	501	501
ARHGAP29	0.0867928	0.0521979	0.0721223	501	501
ARHGAP30	0.55917	1.49932e-42	3.01788e-41	501	501
ARHGAP31	-0.203418	4.43637e-06	9.62058e-06	501	501
ARHGAP32	0.289405	4.01793e-11	1.28495e-10	501	501
ARHGAP33	-0.172011	0.000109104	0.000208649	501	501
ARHGAP36	0.37518	3.42664e-18	1.6952e-17	501	483
ARHGAP39	-0.421691	5.09972e-23	3.35165e-22	501	501
ARHGAP42	0.0301397	0.500892	0.558581	501	501
ARHGAP4	0.483973	8.86265e-31	9.11751e-30	501	501
ARHGAP5	-0.262103	2.57765e-09	7.26313e-09	501	501
ARHGAP6	-0.278366	2.28475e-10	6.93393e-10	501	501
ARHGAP8	-0.0975572	0.0290077	0.0418274	501	501
ARHGAP9	0.586634	1.19456e-47	3.20376e-46	501	501
ARHGDIA	0.28131	1.44805e-10	4.45709e-10	501	501
ARHGDIB	0.398508	1.61798e-20	9.1232e-20	501	501
ARHGDIG	0.307662	1.91279e-12	6.68e-12	501	363
ARHGEF10L	-0.405752	2.80702e-21	1.65588e-20	501	501
ARHGEF10	-0.256713	5.55446e-09	1.5252e-08	501	501
ARHGEF11	-0.306835	2.20598e-12	7.66631e-12	501	501
ARHGEF12	-0.035327	0.430114	0.490241	501	501
ARHGEF15	-0.256447	5.76678e-09	1.58176e-08	501	501
ARHGEF16	-0.0820861	0.0663806	0.0900496	501	501
ARHGEF17	-0.0397893	0.374147	0.434022	501	501
ARHGEF18	0.318569	2.7959e-13	1.02907e-12	501	501
ARHGEF19	-0.116127	0.00927933	0.0143563	501	501
ARHGEF1	0.314302	5.98848e-13	2.15947e-12	501	501
ARHGEF2	0.474103	1.93348e-29	1.83907e-28	501	501
ARHGEF33	-0.359023	1.09445e-16	4.95773e-16	501	501
ARHGEF35	-0.220056	6.54739e-07	1.52329e-06	501	501
ARHGEF37	0.0763789	0.0876704	0.116654	501	501
ARHGEF38	0.596139	1.57334e-49	4.78654e-48	501	448
ARHGEF3	-0.0298001	0.505732	0.563379	501	501
ARHGEF4	-0.463354	4.9602e-28	4.36581e-27	501	501
ARHGEF5	-0.298622	8.87359e-12	2.96934e-11	501	501
ARHGEF6	0.255213	6.85661e-09	1.87218e-08	501	501
ARHGEF7	-0.185235	3.02055e-05	6.09058e-05	501	501
ARHGEF9	-0.575726	1.44529e-45	3.45743e-44	501	501
ARID1A	-0.273444	4.83945e-10	1.43741e-09	501	501
ARID1B	-0.245598	2.56185e-08	6.70651e-08	501	501
ARID2	-0.295002	1.61634e-11	5.32112e-11	501	501
ARID3A	0.208627	2.47758e-06	5.48564e-06	501	501
ARID3B	-0.109067	0.0145884	0.0219514	501	501
ARID3C	0.00803784	0.857573	0.881278	501	205
ARID4A	-0.000464714	0.991722	0.993466	501	501
ARID4B	0.040385	0.367031	0.426761	501	501
ARID5A	0.410774	8.12571e-22	4.973e-21	501	501
ARID5B	0.365155	3.00732e-17	1.40938e-16	501	501
ARIH1	0.00669782	0.881124	0.901158	501	501
ARIH2	-0.454166	7.25994e-27	5.951e-26	501	501
ARL10	0.30239	4.71149e-12	1.60352e-11	501	501
ARL11	0.417121	1.64537e-22	1.04919e-21	501	501
ARL13A	-0.105372	0.0183128	0.0271578	501	291
ARL13B	0.342337	3.2007e-15	1.33628e-14	501	501
ARL14	0.479878	3.22364e-30	3.2167e-29	501	472
ARL15	0.0441875	0.323612	0.381552	501	501
ARL16	-0.229291	2.11788e-07	5.1211e-07	501	501
ARL17A	-0.293261	2.15014e-11	7.02968e-11	501	501
ARL17B	-0.277948	2.43652e-10	7.37545e-10	501	481
ARL1	-0.243709	3.29774e-08	8.55541e-08	501	501
ARL2BP	-0.00461397	0.917949	0.932075	501	501
ARL2	-0.0435691	0.330437	0.388634	501	501
ARL3	-0.188386	2.19407e-05	4.47872e-05	501	501
ARL4A	-0.0734737	0.10045	0.131931	501	501
ARL4C	0.591402	1.3856e-48	3.91644e-47	501	501
ARL4D	-0.312716	7.92365e-13	2.82914e-12	501	501
ARL5A	-0.52225	2.1051e-36	2.98353e-35	501	501
ARL5B	0.0202088	0.65181	0.700535	501	501
ARL5C	-0.135393	0.00238992	0.0039856	501	148
ARL6IP1	0.0358456	0.423371	0.483469	501	501
ARL6IP4	-0.049176	0.271933	0.326513	501	501
ARL6IP5	0.65181	6.33339e-62	4.19287e-60	501	501
ARL6IP6	0.460349	1.20389e-27	1.03361e-26	501	501
ARL6	-0.381273	8.81571e-19	4.50669e-18	501	501
ARL8A	0.262778	2.33867e-09	6.61125e-09	501	501
ARL8B	0.300328	6.66937e-12	2.25103e-11	501	501
ARL9	0.259415	3.78838e-09	1.05435e-08	501	493
ARMC10	0.128727	0.00390017	0.00633715	501	501
ARMC1	-0.0278483	0.534012	0.590872	501	501
ARMC2	-0.178748	5.73681e-05	0.00011244	501	501
ARMC3	-0.205564	3.49595e-06	7.65621e-06	501	252
ARMC4	0.429521	6.57347e-24	4.53879e-23	501	499
ARMC5	-0.174413	8.69958e-05	0.000167949	501	501
ARMC6	-0.313778	6.57041e-13	2.36291e-12	501	501
ARMC7	-0.285977	6.9504e-11	2.18111e-10	501	501
ARMC8	-0.380763	9.88618e-19	5.04228e-18	501	501
ARMC9	0.371828	7.14471e-18	3.4649e-17	501	501
ARMCX1	-0.230785	1.75624e-07	4.27204e-07	501	501
ARMCX2	-0.093816	0.0357929	0.0508371	501	501
ARMCX3	0.206725	3.07011e-06	6.75107e-06	501	501
ARMCX5	-0.27229	5.7576e-10	1.7004e-09	501	501
ARMCX6	0.169743	0.000134756	0.000255329	501	501
ARMS2	-0.203833	4.23765e-06	9.20669e-06	501	219
ARNT2	0.00871583	0.845704	0.871688	501	501
ARNTL2	0.593461	5.40596e-49	1.57954e-47	501	499
ARNTL	0.576765	9.22388e-46	2.23063e-44	501	501
ARNT	-0.0360178	0.421146	0.481412	501	501
ARPC1A	-0.021717	0.627722	0.678599	501	501
ARPC1B	0.550568	4.7543e-41	8.69165e-40	501	501
ARPC2	0.646849	1.02806e-60	6.30344e-59	501	501
ARPC3	0.37652	2.54833e-18	1.27078e-17	501	501
ARPC4	0.283908	9.63868e-11	3.00062e-10	501	501
ARPC5L	0.390491	1.07007e-19	5.7475e-19	501	501
ARPC5	0.328364	4.64449e-14	1.7978e-13	501	501
ARPM1	0.259154	3.93167e-09	1.09239e-08	501	501
ARPP19	0.0452915	0.311658	0.368767	501	501
ARPP21	-0.129964	0.00356734	0.00582579	501	163
ARR3	0.0578486	0.196123	0.243478	501	162
ARRB1	0.252958	9.38577e-09	2.53388e-08	501	501
ARRB2	0.489624	1.44999e-31	1.55762e-30	501	501
ARRDC1	0.334902	1.35123e-14	5.42817e-14	501	501
ARRDC2	0.435238	1.42335e-24	1.02579e-23	501	501
ARRDC3	0.0756484	0.0907538	0.120299	501	501
ARRDC4	-0.284012	9.48295e-11	2.95307e-10	501	501
ARRDC5	0.371716	7.32125e-18	3.54965e-17	501	427
ARSA	0.325428	8.00915e-14	3.05861e-13	501	501
ARSB	0.35293	3.84253e-16	1.68397e-15	501	501
ARSD	-0.0121268	0.78657	0.820799	501	501
ARSE	0.42864	8.29904e-24	5.68885e-23	501	493
ARSF	-0.370031	1.0555e-17	5.06239e-17	501	248
ARSG	-0.508482	2.68422e-34	3.33885e-33	501	501
ARSH	0.0992424	0.0263318	0.0381647	501	322
ARSI	0.744515	1.30524e-89	6.34377e-87	501	480
ARSJ	0.630653	6.466e-57	3.11227e-55	501	501
ARSK	-0.417416	1.52614e-22	9.75039e-22	501	501
ART1	-0.103833	0.020095	0.0296485	501	345
ART3	0.079024	0.0772044	0.103613	501	329
ART4	0.122517	0.00603642	0.00958697	501	475
ART5	-0.0497304	0.266558	0.320852	501	494
ARTN	-0.0658327	0.141169	0.180095	501	501
ARV1	-0.240043	5.35221e-08	1.36177e-07	501	501
ARVCF	-0.202684	4.8102e-06	1.03838e-05	501	501
ARX	0.283732	9.91018e-11	3.08033e-10	501	467
AR	-0.29573	1.43361e-11	4.73522e-11	501	494
AS3MT	-0.272258	5.78572e-10	1.70803e-09	501	501
ASAH1	-0.199122	7.09351e-06	1.51147e-05	501	501
ASAH2B	-0.143836	0.00124553	0.0021411	501	461
ASAH2	0.074653	0.0950943	0.125551	501	492
ASAM	0.230605	1.79656e-07	4.36746e-07	501	496
ASAP1IT1	0.0520909	0.244493	0.297056	501	48
ASAP1	0.219213	7.24114e-07	1.67589e-06	501	501
ASAP2	0.475009	1.46305e-29	1.40164e-28	501	501
ASAP3	-0.453014	1.01073e-26	8.21736e-26	501	501
ASB10	0.0647281	0.147978	0.18806	501	20
ASB11	-0.00032834	0.994151	0.9952	501	35
ASB12	0.00584635	0.896145	0.913522	501	484
ASB13	0.18677	2.58659e-05	5.24717e-05	501	501
ASB14	-0.0847549	0.0579937	0.0795512	501	501
ASB15	0.0076243	0.864828	0.887269	501	44
ASB16	-0.234491	1.09795e-07	2.72124e-07	501	501
ASB18	-0.0606752	0.175115	0.219236	501	6
ASB1	-0.0939499	0.0355285	0.0504977	501	501
ASB2	0.512994	5.61448e-35	7.26964e-34	501	500
ASB3	-0.0476113	0.287498	0.342949	501	501
ASB4	0.0916442	0.0403188	0.0567797	501	411
ASB5	-0.0263785	0.555822	0.61152	501	132
ASB6	-0.0292429	0.513724	0.571516	501	501
ASB7	-0.17647	7.14866e-05	0.000138991	501	501
ASB8	-0.484805	6.80334e-31	7.03529e-30	501	501
ASB9	-0.125127	0.00503541	0.00807505	501	501
ASCC1	0.0676205	0.130661	0.167871	501	501
ASCC2	-0.0286903	0.521716	0.579177	501	501
ASCC3	0.386541	2.66276e-19	1.39781e-18	501	501
ASCL1	0.211471	1.79125e-06	4.00968e-06	501	322
ASCL2	-0.0681835	0.12748	0.164181	501	501
ASCL3	-0.0400622	0.370876	0.430654	501	111
ASCL4	0.395256	3.50339e-20	1.94246e-19	501	291
ASF1A	-0.181489	4.38665e-05	8.70125e-05	501	501
ASF1B	0.38133	8.70368e-19	4.45056e-18	501	501
ASFMR1	-0.279349	1.96337e-10	5.98501e-10	501	393
ASGR1	-0.266426	1.37515e-09	3.95535e-09	501	501
ASGR2	0.487497	2.87741e-31	3.03698e-30	501	491
ASH1L	-0.125653	0.00485285	0.00779106	501	501
ASH2L	0.217763	8.60176e-07	1.97747e-06	501	501
ASIP	0.0687572	0.124301	0.160434	501	451
ASL	-0.234539	1.09122e-07	2.70593e-07	501	501
ASMTL	0.0253295	0.571648	0.626221	501	501
ASMT	-0.0279602	0.53237	0.589494	501	409
ASNA1	-0.216935	9.48552e-07	2.17262e-06	501	501
ASNSD1	0.0345555	0.440259	0.499986	501	501
ASNS	-0.202392	4.96738e-06	1.0708e-05	501	501
ASPA	-0.28655	6.34508e-11	1.99745e-10	501	486
ASPDH	-0.267875	1.11104e-09	3.21752e-09	501	309
ASPG	-0.410958	7.76275e-22	4.75525e-21	501	441
ASPHD1	0.53028	1.12249e-37	1.70878e-36	501	497
ASPHD2	0.504938	9.02368e-34	1.08979e-32	501	501
ASPH	-0.270885	7.10677e-10	2.0872e-09	501	501
ASPM	0.354729	2.65952e-16	1.17665e-15	501	500
ASPN	0.472553	3.10885e-29	2.9208e-28	501	501
ASPRV1	-0.322955	1.26169e-13	4.75537e-13	501	501
ASPSCR1	-0.165036	0.000207051	0.000386429	501	501
ASRGL1	-0.366584	2.21683e-17	1.04457e-16	501	501
ASS1	0.0988809	0.0268872	0.038915	501	501
ASTE1	-0.356727	1.76242e-16	7.89209e-16	501	501
ASTL	0.0611969	0.171427	0.215169	501	303
ASTN1	-0.0517691	0.247423	0.300195	501	488
ASTN2	-0.109229	0.0144413	0.0217481	501	501
ASXL1	-0.0664264	0.13761	0.175892	501	501
ASXL2	-0.0370268	0.408245	0.468759	501	501
ASXL3	-0.353318	3.54988e-16	1.5588e-15	501	472
ASZ1	-0.0413657	0.355501	0.414855	501	16
ATAD1	-0.00824599	0.853925	0.878254	501	501
ATAD2B	0.0344914	0.441109	0.500816	501	501
ATAD2	0.310864	1.09663e-12	3.88283e-12	501	501
ATAD3A	-0.106663	0.016927	0.0252227	501	501
ATAD3B	0.0427087	0.340085	0.398781	501	501
ATAD3C	-0.214251	1.29895e-06	2.93905e-06	501	501
ATAD5	0.0840688	0.0600612	0.0821384	501	500
ATCAY	0.178805	5.70548e-05	0.000111848	501	172
ATE1	-0.201315	5.58916e-06	1.19952e-05	501	501
ATF1	0.0113132	0.800578	0.833021	501	501
ATF2	-0.156302	0.000445804	0.000803214	501	501
ATF3	0.151679	0.000658534	0.00116594	501	501
ATF4	-0.0662309	0.138774	0.177244	501	501
ATF5	-0.113655	0.0109013	0.0167139	501	501
ATF6B	0.182842	3.83689e-05	7.66033e-05	501	501
ATF6	0.0298922	0.504417	0.562098	501	501
ATF7IP2	-0.243621	3.33688e-08	8.65132e-08	501	501
ATF7IP	0.0207604	0.642955	0.6927	501	501
ATF7	-0.170612	0.000124326	0.000236308	501	501
ATG10	-0.326349	6.75545e-14	2.59076e-13	501	501
ATG12	0.147546	0.000924941	0.0016124	501	501
ATG16L1	0.232326	1.44597e-07	3.54326e-07	501	501
ATG16L2	-0.0158476	0.723449	0.765392	501	501
ATG2A	0.272432	5.63602e-10	1.66556e-09	501	501
ATG2B	-0.353101	3.71081e-16	1.62732e-15	501	501
ATG3	0.029519	0.509756	0.567322	501	501
ATG4A	-0.254071	8.04208e-09	2.1836e-08	501	501
ATG4B	-0.125009	0.00507722	0.0081362	501	501
ATG4C	-0.273491	4.80498e-10	1.42738e-09	501	501
ATG4D	-0.326877	6.12581e-14	2.35564e-13	501	501
ATG5	-0.127669	0.00420709	0.00680918	501	501
ATG7	0.422291	4.36679e-23	2.88518e-22	501	501
ATG9A	0.265964	1.47132e-09	4.22159e-09	501	501
ATG9B	0.378902	1.50009e-18	7.5734e-18	501	499
ATHL1	0.0588523	0.188462	0.234674	501	501
ATIC	0.58256	7.31488e-47	1.89303e-45	501	501
ATL1	0.106877	0.0167061	0.0249197	501	501
ATL2	0.239165	6.00374e-08	1.52074e-07	501	501
ATL3	-0.101035	0.0237215	0.0346299	501	501
ATMIN	-0.195614	1.03289e-05	2.16863e-05	501	501
ATM	0.0849258	0.0574881	0.0789066	501	501
ATN1	-0.229576	2.04364e-07	4.94459e-07	501	501
ATOH1	0.000430439	0.992332	0.993928	501	5
ATOH7	-0.220267	6.38465e-07	1.48647e-06	501	424
ATOH8	-0.0316711	0.479378	0.538021	501	501
ATOX1	-0.234556	1.08892e-07	2.70122e-07	501	501
ATP10A	0.590566	2.02691e-48	5.67277e-47	501	501
ATP10B	0.155803	0.000465192	0.000836783	501	494
ATP10D	-0.203064	4.61322e-06	9.98455e-06	501	501
ATP11A	0.31572	4.65587e-13	1.69086e-12	501	501
ATP11B	0.155824	0.000464378	0.00083547	501	501
ATP11C	0.171882	0.000110439	0.000211081	501	501
ATP12A	0.237496	7.45833e-08	1.87607e-07	501	369
ATP13A1	-0.0844054	0.0590395	0.08088	501	501
ATP13A2	0.117838	0.00828585	0.0128954	501	501
ATP13A3	-0.183712	3.51856e-05	7.05652e-05	501	501
ATP13A4	0.285195	7.86705e-11	2.45947e-10	501	501
ATP13A5	-0.0185074	0.679422	0.726216	501	489
ATP1A1	-0.267265	1.21555e-09	3.51148e-09	501	501
ATP1A2	0.0803928	0.0722008	0.097377	501	501
ATP1A3	0.0305062	0.495698	0.553687	501	475
ATP1A4	0.288002	5.03268e-11	1.59514e-10	501	292
ATP1B1	0.280067	1.75656e-10	5.37268e-10	501	501
ATP1B2	-0.329372	3.84709e-14	1.49904e-13	501	500
ATP1B3	0.54305	8.99213e-40	1.53413e-38	501	501
ATP1B4	0.197208	8.71462e-06	1.84172e-05	501	119
ATP2A1	-0.0279475	0.532556	0.589594	501	500
ATP2A2	-0.200656	6.00574e-06	1.28601e-05	501	501
ATP2A3	-0.0727694	0.103761	0.135966	501	501
ATP2B1	0.126471	0.00458063	0.00737841	501	501
ATP2B2	0.0400156	0.371433	0.431225	501	434
ATP2B3	-0.172399	0.000105209	0.000201547	501	133
ATP2B4	0.481297	2.06448e-30	2.08088e-29	501	501
ATP2C1	0.118607	0.00787133	0.0122925	501	501
ATP2C2	-0.553283	1.61384e-41	3.0396e-40	501	501
ATP4A	-0.47108	4.87141e-29	4.52975e-28	501	464
ATP4B	-0.137715	0.00200485	0.00337297	501	491
ATP5A1	-0.458384	2.13925e-27	1.81276e-26	501	501
ATP5B	-0.465702	2.46505e-28	2.20769e-27	501	501
ATP5C1	-0.329912	3.47636e-14	1.36124e-13	501	501
ATP5D	-0.169362	0.000139573	0.000264128	501	501
ATP5EP2	-0.0405957	0.364535	0.424106	501	501
ATP5E	-0.0853621	0.0562137	0.0772744	501	501
ATP5F1	-0.377775	1.92862e-18	9.68051e-18	501	501
ATP5G1	-0.329022	4.10755e-14	1.59647e-13	501	501
ATP5G2	-0.234546	1.0903e-07	2.70398e-07	501	501
ATP5G3	-0.278207	2.34135e-10	7.09815e-10	501	501
ATP5H	-0.343476	2.55816e-15	1.07568e-14	501	501
ATP5I	-0.149575	0.000783673	0.00137697	501	501
ATP5J2	-0.134127	0.00262744	0.00436381	501	501
ATP5J	-0.277226	2.72237e-10	8.21826e-10	501	501
ATP5L2	0.0128774	0.773709	0.809795	501	345
ATP5L	-0.109664	0.0140532	0.0212021	501	501
ATP5O	-0.290252	3.50509e-11	1.12655e-10	501	501
ATP5SL	-0.35734	1.55253e-16	6.97569e-16	501	501
ATP5S	-0.368927	1.34008e-17	6.38387e-17	501	501
ATP6AP1L	-0.281025	1.51367e-10	4.64974e-10	501	501
ATP6AP1	-0.249615	1.48694e-08	3.95596e-08	501	501
ATP6AP2	-0.159048	0.00035177	0.000639815	501	501
ATP6V0A1	-0.113239	0.011198	0.0171344	501	501
ATP6V0A2	0.119805	0.00726243	0.0113979	501	501
ATP6V0A4	0.238539	6.51346e-08	1.64587e-07	501	309
ATP6V0B	-0.276646	2.97514e-10	8.95825e-10	501	501
ATP6V0C	-0.0206788	0.644263	0.694003	501	501
ATP6V0D1	-0.241083	4.66916e-08	1.19622e-07	501	501
ATP6V0D2	0.373597	4.85316e-18	2.38317e-17	501	481
ATP6V0E1	-0.0838	0.0608876	0.0832078	501	501
ATP6V0E2	-0.392807	6.23205e-20	3.40142e-19	501	501
ATP6V1A	-0.0125861	0.778693	0.814155	501	501
ATP6V1B1	-0.0538842	0.228608	0.279511	501	470
ATP6V1B2	0.644016	4.93331e-60	2.88288e-58	501	501
ATP6V1C1	-0.262651	2.38182e-09	6.73037e-09	501	501
ATP6V1C2	-0.173235	9.7257e-05	0.000186961	501	501
ATP6V1D	-0.152842	0.000597601	0.00106373	501	501
ATP6V1E1	0.215037	1.1852e-06	2.69022e-06	501	501
ATP6V1E2	-0.343989	2.31184e-15	9.74159e-15	501	501
ATP6V1F	0.139068	0.00180755	0.00306154	501	501
ATP6V1G1	-0.151992	0.000641568	0.00113782	501	501
ATP6V1G2	-0.41276	4.94727e-22	3.06448e-21	501	500
ATP6V1G3	0.0411832	0.357628	0.41702	501	20
ATP6V1H	-0.474383	1.77367e-29	1.6911e-28	501	501
ATP7A	-0.155953	0.000459286	0.000826757	501	501
ATP7B	-0.373008	5.52088e-18	2.70372e-17	501	501
ATP8A1	0.164969	0.000208306	0.000388663	501	501
ATP8A2	0.139834	0.0017039	0.00289385	501	492
ATP8B1	-0.304717	3.17206e-12	1.09133e-11	501	501
ATP8B2	0.209704	2.19239e-06	4.87586e-06	501	501
ATP8B3	0.0183012	0.682799	0.728926	501	501
ATP8B4	0.567513	4.75662e-44	1.05551e-42	501	501
ATP8B5P	-0.0303141	0.498417	0.55638	501	501
ATP9A	-0.172185	0.000107348	0.00020535	501	501
ATP9B	-0.0644762	0.149566	0.189834	501	501
ATPAF1	-0.422627	4.00354e-23	2.65221e-22	501	501
ATPAF2	-0.293994	1.90736e-11	6.25748e-11	501	501
ATPBD4	-0.170307	0.000127891	0.000242828	501	501
ATPIF1	-0.216594	9.87346e-07	2.25707e-06	501	501
ATRIP	-0.455843	4.47531e-27	3.71736e-26	501	501
ATRNL1	-0.35767	1.44973e-16	6.52117e-16	501	500
ATRN	-0.469132	8.79489e-29	8.06887e-28	501	501
ATRX	-0.0771021	0.0847017	0.11299	501	501
ATR	-0.213774	1.3729e-06	3.10092e-06	501	501
ATXN10	-0.158123	0.000381143	0.000690961	501	501
ATXN1L	-0.301012	5.94509e-12	2.01134e-11	501	501
ATXN1	0.138691	0.00186068	0.00314378	501	501
ATXN2L	0.0762902	0.0880402	0.117076	501	501
ATXN2	-0.0343446	0.443057	0.502549	501	501
ATXN3	0.17255	0.000103734	0.000198913	501	501
ATXN7L1	-0.279297	1.97919e-10	6.03141e-10	501	501
ATXN7L2	-0.139622	0.00173199	0.00293805	501	501
ATXN7L3B	-0.504951	8.98513e-34	1.08579e-32	501	501
ATXN7L3	0.193367	1.30941e-05	2.72081e-05	501	501
ATXN7	0.0595153	0.183523	0.22895	501	501
ATXN8OS	-0.0320078	0.474717	0.533692	501	6
AUH	-0.40098	8.94344e-21	5.12262e-20	501	501
AUP1	-0.102884	0.0212667	0.0312754	501	501
AURKAIP1	-0.048704	0.276566	0.331378	501	501
AURKAPS1	-0.180427	4.86964e-05	9.61717e-05	501	499
AURKA	0.010083	0.821878	0.852022	501	501
AURKB	0.489321	1.59909e-31	1.71226e-30	501	499
AURKC	0.150843	0.000705893	0.00124558	501	501
AUTS2	0.386743	2.54273e-19	1.33586e-18	501	501
AVEN	0.391435	8.58969e-20	4.63866e-19	501	501
AVIL	0.0828507	0.0638819	0.0869604	501	500
AVL9	0.0766496	0.0865497	0.11527	501	501
AVPI1	0.35427	2.92199e-16	1.28848e-15	501	501
AVPR1A	-0.4216	5.22149e-23	3.42603e-22	501	491
AVPR1B	0.194646	1.14442e-05	2.39195e-05	501	472
AVPR2	-0.227636	2.60178e-07	6.24872e-07	501	500
AVP	-0.0679108	0.129013	0.165968	501	81
AWAT1	0.152162	0.000632559	0.00112264	501	144
AWAT2	0.359998	8.92873e-17	4.07146e-16	501	420
AXIN1	0.232874	1.34907e-07	3.31478e-07	501	501
AXIN2	-0.31195	9.06615e-13	3.22782e-12	501	501
AXL	0.563089	3.00064e-43	6.29409e-42	501	501
AZGP1	0.0830027	0.0633943	0.086353	501	251
AZI1	0.0612574	0.171003	0.214692	501	501
AZI2	-0.364976	3.12452e-17	1.46155e-16	501	501
AZIN1	-0.117933	0.00823394	0.0128187	501	501
AZU1	0.531908	6.13512e-38	9.46242e-37	501	396
B2M	0.548079	1.26837e-40	2.28111e-39	501	501
B3GALNT1	0.0287231	0.521239	0.578713	501	501
B3GALNT2	-0.508269	2.88779e-34	3.5876e-33	501	501
B3GALT1	-0.118542	0.00790576	0.0123433	501	329
B3GALT2	-0.110375	0.0134396	0.0203303	501	490
B3GALT4	0.478886	4.39513e-30	4.35947e-29	501	501
B3GALT5	0.0322306	0.471646	0.530749	501	442
B3GALT6	0.0909397	0.0418872	0.0588014	501	501
B3GALTL	0.163455	0.000238585	0.00044226	501	501
B3GAT1	0.146772	0.000984683	0.0017107	501	501
B3GAT2	-0.0561311	0.209756	0.258957	501	496
B3GAT3	0.0264091	0.555364	0.611058	501	501
B3GNT1	-0.228637	2.29759e-07	5.54017e-07	501	501
B3GNT2	0.299286	7.94296e-12	2.66733e-11	501	501
B3GNT3	0.702596	9.27959e-76	1.51569e-73	501	498
B3GNT4	0.233063	1.31698e-07	3.23872e-07	501	492
B3GNT5	0.446341	6.70058e-26	5.20353e-25	501	501
B3GNT6	0.363644	4.14498e-17	1.92579e-16	501	315
B3GNT7	0.513006	5.59194e-35	7.24516e-34	501	501
B3GNT8	0.486773	3.62906e-31	3.81214e-30	501	501
B3GNT9	-0.440757	3.15981e-25	2.36357e-24	501	501
B3GNTL1	0.0461008	0.303083	0.359603	501	501
B4GALNT1	0.170811	0.000122046	0.000232239	501	500
B4GALNT2	-0.286483	6.41305e-11	2.01789e-10	501	466
B4GALNT3	0.375975	2.87503e-18	1.42932e-17	501	501
B4GALNT4	0.177971	6.18621e-05	0.00012095	501	433
B4GALT1	0.309761	1.32918e-12	4.6854e-12	501	501
B4GALT2	0.228645	2.29541e-07	5.5356e-07	501	501
B4GALT3	0.0656671	0.142174	0.181261	501	501
B4GALT4	0.0879907	0.0490224	0.0680745	501	501
B4GALT5	0.731586	4.63658e-85	1.51464e-82	501	501
B4GALT6	0.139002	0.00181671	0.00307496	501	501
B4GALT7	-0.148861	0.000830971	0.00145469	501	501
B9D1	-0.447473	4.87514e-26	3.81716e-25	501	501
B9D2	-0.132412	0.00298321	0.00491699	501	501
BAALC	0.315986	4.4402e-13	1.61401e-12	501	499
BAAT	-0.0156311	0.727076	0.768495	501	322
BACE1	0.237363	7.58834e-08	1.90588e-07	501	501
BACE2	0.369943	1.07595e-17	5.15519e-17	501	501
BACH1	0.369337	1.22668e-17	5.86047e-17	501	501
BACH2	0.487933	2.50092e-31	2.64944e-30	501	501
BAD	-0.237307	7.64354e-08	1.91902e-07	501	501
BAG1	-0.0991396	0.0264887	0.0383772	501	501
BAG2	0.310868	1.0958e-12	3.88059e-12	501	501
BAG3	0.576495	1.03653e-45	2.49455e-44	501	501
BAG4	0.0201128	0.653355	0.70178	501	501
BAG5	0.155595	0.000473524	0.000851002	501	501
BAGE2	-0.152888	0.00059527	0.00105976	501	455
BAGE	0.0776783	0.0823947	0.110112	501	32
BAHCC1	0.0160841	0.719494	0.76141	501	501
BAHD1	0.252467	1.00468e-08	2.70544e-08	501	501
BAI1	-0.0351862	0.431956	0.492031	501	489
BAI2	0.0220737	0.622082	0.673232	501	501
BAI3	0.22293	4.63206e-07	1.08835e-06	501	499
BAIAP2L1	-0.102922	0.0212191	0.0312147	501	501
BAIAP2L2	0.033712	0.451507	0.511145	501	501
BAIAP2	0.461514	8.54581e-28	7.40723e-27	501	501
BAIAP3	0.403798	4.52174e-21	2.62696e-20	501	501
BAK1	0.0323219	0.47039	0.529455	501	501
BAMBI	-0.141443	0.00150365	0.0025649	501	501
BANF1	0.196715	9.18665e-06	1.93799e-05	501	501
BANF2	-0.256046	6.10077e-09	1.67176e-08	501	175
BANK1	-0.131076	0.00329025	0.00539583	501	501
BANP	-0.279512	1.9145e-10	5.84051e-10	501	501
BAP1	-0.461178	9.43435e-28	8.14903e-27	501	501
BARD1	0.0503901	0.260258	0.314218	501	495
BARHL1	-0.0319353	0.475719	0.534667	501	77
BARHL2	-0.067022	0.134109	0.171902	501	19
BARX1	-0.0264229	0.555157	0.61089	501	468
BARX2	-0.135201	0.00242466	0.00403982	501	430
BASP1	0.605552	1.8695e-51	6.36812e-50	501	501
BAT1	-0.0548629	0.220254	0.270258	501	501
BAT2L1	-0.126777	0.00448263	0.0072293	501	501
BAT2L2	0.222972	4.6087e-07	1.08299e-06	501	501
BAT2	0.00311108	0.944622	0.954586	501	501
BAT3	0.252351	1.02096e-08	2.74817e-08	501	501
BAT4	-0.00125233	0.977693	0.981783	501	501
BAT5	0.0251739	0.574015	0.628414	501	501
BATF2	0.300087	6.94482e-12	2.34201e-11	501	501
BATF3	0.71674	3.76272e-80	9.0337e-78	501	501
BATF	0.634705	7.61493e-58	3.86114e-56	501	501
BAX	0.454657	6.30372e-27	5.18853e-26	501	501
BAZ1A	0.440195	3.68818e-25	2.74643e-24	501	501
BAZ1B	-0.0439649	0.326058	0.384051	501	501
BAZ2A	0.0811784	0.0694507	0.0938967	501	501
BAZ2B	0.0137072	0.759561	0.797669	501	501
BBC3	0.48795	2.48752e-31	2.63664e-30	501	501
BBOX1	0.238007	6.98032e-08	1.76027e-07	501	501
BBS10	-0.235346	9.84103e-08	2.44944e-07	501	501
BBS12	-0.259718	3.62824e-09	1.01133e-08	501	501
BBS1	-0.318488	2.83717e-13	1.04407e-12	501	501
BBS2	0.0900811	0.0438679	0.0613529	501	501
BBS4	-0.580938	1.49466e-46	3.77971e-45	501	501
BBS5	-0.1981	7.91934e-06	1.68114e-05	501	501
BBS7	0.0843536	0.0591958	0.0810718	501	501
BBS9	0.395577	3.24708e-20	1.80387e-19	501	501
BBX	-0.0562304	0.208951	0.258058	501	501
BCAM	-0.133394	0.00277453	0.00459317	501	501
BCAN	-0.274385	4.19745e-10	1.2527e-09	501	463
BCAP29	-0.458606	2.00507e-27	1.70022e-26	501	501
BCAP31	-0.206577	3.12147e-06	6.8602e-06	501	501
BCAR1	0.20338	4.45526e-06	9.66051e-06	501	501
BCAR3	0.249843	1.44129e-08	3.83914e-08	501	501
BCAR4	-0.0319832	0.475057	0.534044	501	135
BCAS1	0.314215	6.08133e-13	2.19216e-12	501	397
BCAS2	-0.0548398	0.220448	0.270463	501	501
BCAS3	-0.313232	7.23552e-13	2.59461e-12	501	501
BCAS4	0.67322	2.02598e-67	1.94095e-65	501	501
BCAT1	0.664654	3.62956e-65	2.94009e-63	501	501
BCAT2	-0.489561	1.47997e-31	1.58898e-30	501	501
BCCIP	-0.354301	2.90337e-16	1.28084e-15	501	501
BCDIN3D	-0.50567	7.03256e-34	8.55021e-33	501	501
BCHE	0.116102	0.00929452	0.0143776	501	494
BCKDHA	-0.535548	1.57085e-38	2.50219e-37	501	501
BCKDHB	-0.455459	5.00185e-27	4.13576e-26	501	501
BCKDK	0.234352	1.11767e-07	2.76842e-07	501	501
BCL10	0.479801	3.30221e-30	3.29345e-29	501	501
BCL11A	0.182713	3.88611e-05	7.75005e-05	501	500
BCL11B	0.0823164	0.0656196	0.0891405	501	501
BCL2A1	0.621675	6.62328e-55	2.79623e-53	501	501
BCL2L10	0.171727	0.000112051	0.000214078	501	494
BCL2L11	-0.0185666	0.678454	0.725337	501	501
BCL2L12	0.334548	1.4458e-14	5.79919e-14	501	501
BCL2L13	0.0546589	0.221977	0.272071	501	501
BCL2L14	0.442184	2.13183e-25	1.61218e-24	501	416
BCL2L15	-0.0558763	0.211836	0.261249	501	492
BCL2L1	0.705162	1.54883e-76	2.80578e-74	501	501
BCL2L2	-0.355383	2.32522e-16	1.03264e-15	501	501
BCL2	-0.695539	1.15549e-73	1.66852e-71	501	501
BCL3	0.619441	2.047e-54	8.41043e-53	501	501
BCL6B	-0.233504	1.2453e-07	3.06851e-07	501	501
BCL6	0.284757	8.43083e-11	2.63118e-10	501	501
BCL7A	-0.0725441	0.104838	0.137288	501	501
BCL7B	-0.118668	0.00783941	0.0122474	501	501
BCL7C	0.301691	5.30259e-12	1.79916e-11	501	501
BCL8	-0.165319	0.000201846	0.000377138	501	461
BCL9L	0.518401	8.35064e-36	1.14053e-34	501	501
BCL9	0.299072	8.23117e-12	2.76086e-11	501	501
BCLAF1	-0.0919273	0.0397027	0.056003	501	501
BCMO1	-0.206856	3.02529e-06	6.65838e-06	501	312
BCO2	-0.36801	1.63277e-17	7.74488e-17	501	501
BCORL1	-0.202322	5.00535e-06	1.07887e-05	501	501
BCORL2	0.122378	0.0060942	0.0096718	501	109
BCOR	-0.24837	1.76163e-08	4.65819e-08	501	501
BCR	0.0184707	0.680023	0.726702	501	501
BCS1L	-0.123182	0.00576554	0.00917578	501	501
BCYRN1	-0.0549734	0.219324	0.269234	501	6
BDH1	-0.67315	2.11594e-67	2.00782e-65	501	501
BDH2	0.0494466	0.2693	0.323859	501	501
BDKRB1	-0.130108	0.00353027	0.00576999	501	498
BDKRB2	-0.106816	0.0167687	0.0250019	501	501
BDNFOS	-0.42905	7.44726e-24	5.12436e-23	501	501
BDNF	0.200796	5.91498e-06	1.26699e-05	501	501
BDP1	-0.0683187	0.126725	0.163288	501	501
BEAN	0.703197	6.11295e-76	1.02753e-73	501	501
BECN1	0.273916	4.50628e-10	1.34185e-09	501	501
BEGAIN	-0.372694	5.91446e-18	2.88725e-17	501	499
BEND2	-0.119205	0.00756192	0.0118446	501	89
BEND3	0.0924245	0.03864	0.0546046	501	501
BEND4	0.16643	0.00018253	0.0003423	501	344
BEND5	-0.294522	1.74908e-11	5.74863e-11	501	501
BEND6	0.719469	4.97779e-81	1.23991e-78	501	501
BEND7	-0.135464	0.00237726	0.00396647	501	501
BEST1	0.244242	3.07174e-08	7.99615e-08	501	501
BEST2	-0.0657833	0.141469	0.180442	501	130
BEST3	-0.00659888	0.882867	0.902616	501	103
BEST4	0.251425	1.16007e-08	3.10959e-08	501	500
BET1L	-0.195591	1.03537e-05	2.1736e-05	501	501
BET1	-0.0706411	0.114293	0.148702	501	501
BET3L	-0.224431	3.85882e-07	9.13782e-07	501	443
BEX1	-0.441007	2.94937e-25	2.21531e-24	501	501
BEX2	-0.422679	3.94977e-23	2.61921e-22	501	501
BEX4	-0.139609	0.00173367	0.00294065	501	501
BEX5	-0.376482	2.56979e-18	1.28117e-17	501	501
BFAR	0.0958302	0.0319889	0.04579	501	501
BFSP1	-0.489513	1.50291e-31	1.61274e-30	501	501
BFSP2	-0.0133018	0.766464	0.803564	501	414
BGLAP	0.0172701	0.699777	0.743863	501	501
BGN	0.430331	5.30091e-24	3.68953e-23	501	501
BHLHA15	-0.146114	0.00103839	0.00179931	501	433
BHLHB9	-0.503954	1.26035e-33	1.50479e-32	501	501
BHLHE22	0.409406	1.14152e-21	6.93083e-21	501	472
BHLHE23	-0.022228	0.619648	0.671145	501	61
BHLHE40	0.579037	3.43619e-46	8.52714e-45	501	501
BHLHE41	0.294674	1.7058e-11	5.60915e-11	501	501
BHMT2	-0.0423765	0.343857	0.402801	501	501
BHMT	-0.102448	0.0218248	0.032056	501	489
BICC1	0.40292	5.59583e-21	3.234e-20	501	489
BICD1	0.23205	1.49733e-07	3.66507e-07	501	501
BICD2	0.24955	1.50019e-08	3.98855e-08	501	501
BID	0.631921	3.32233e-57	1.62663e-55	501	501
BIK	-0.0907224	0.0423812	0.0594279	501	501
BIN1	-0.327579	5.37624e-14	2.07299e-13	501	501
BIN2	0.575557	1.55461e-45	3.71448e-44	501	501
BIN3	0.105267	0.0184299	0.0273192	501	501
BIRC2	0.272116	5.91026e-10	1.74299e-09	501	501
BIRC3	0.649819	1.94988e-61	1.24536e-59	501	501
BIRC5	0.328204	4.78583e-14	1.85143e-13	501	497
BIRC6	-0.144623	0.00116995	0.00201692	501	501
BIRC7	0.495714	1.98337e-32	2.23418e-31	501	483
BIRC8	0.0201171	0.653285	0.70178	501	31
BIVM	-0.263008	2.26218e-09	6.40319e-09	501	501
BLCAP	-0.129282	0.00374744	0.00610412	501	501
BLID	0.0819353	0.0668826	0.0906646	501	121
BLK	0.124064	0.00542353	0.008664	501	468
BLMH	-0.417993	1.3174e-22	8.44655e-22	501	501
BLM	0.321256	1.71981e-13	6.42132e-13	501	501
BLNK	0.097285	0.0294611	0.0424369	501	501
BLOC1S1	-0.0713682	0.110605	0.144261	501	501
BLOC1S2	0.272665	5.44231e-10	1.60951e-09	501	501
BLOC1S3	-0.163088	0.000246503	0.000456089	501	501
BLVRA	0.418817	1.06755e-22	6.89119e-22	501	501
BLVRB	-0.254168	7.93348e-09	2.15529e-08	501	501
BLZF1	0.0194785	0.663606	0.711218	501	501
BMF	-0.0407439	0.362785	0.422341	501	501
BMI1	0.0710127	0.112396	0.146397	501	501
BMP10	0.0191788	0.668471	0.715927	501	19
BMP15	-0.016879	0.706258	0.749418	501	40
BMP1	0.593669	4.91445e-49	1.44653e-47	501	501
BMP2K	0.0125036	0.780106	0.815068	501	501
BMP2	-0.0667458	0.135724	0.173771	501	501
BMP3	0.130515	0.00342754	0.00561129	501	443
BMP4	0.266848	1.2924e-09	3.7254e-09	501	501
BMP5	0.0611252	0.171931	0.215706	501	345
BMP6	0.0636713	0.154724	0.19582	501	501
BMP7	-0.43013	5.59285e-24	3.88729e-23	501	501
BMP8A	-0.381819	7.79387e-19	3.99251e-18	501	501
BMP8B	-0.473812	2.11396e-29	2.0069e-28	501	501
BMPER	0.120826	0.0067767	0.0106886	501	500
BMPR1A	-0.353535	3.39645e-16	1.49373e-15	501	501
BMPR1B	0.295625	1.45869e-11	4.81647e-11	501	461
BMPR2	0.0837133	0.0611561	0.083544	501	501
BMS1P4	-0.152778	0.000600798	0.00106922	501	500
BMS1P5	-0.203274	4.50748e-06	9.76522e-06	501	500
BMS1	0.0635913	0.155244	0.196416	501	501
BMX	0.0591785	0.18602	0.231764	501	500
BNC1	0.521301	2.96236e-36	4.15126e-35	501	486
BNC2	0.416215	2.07068e-22	1.31283e-21	501	501
BNIP1	-0.272961	5.20525e-10	1.54353e-09	501	501
BNIP2	0.176249	7.30221e-05	0.000141837	501	501
BNIP3L	0.0967671	0.0303406	0.0435746	501	501
BNIP3	-0.319359	2.42487e-13	8.96649e-13	501	501
BNIPL	0.348901	8.68809e-16	3.74087e-15	501	501
BOC	-0.171643	0.000112932	0.000215618	501	501
BOD1L	-0.101381	0.0232443	0.0339856	501	501
BOD1	-0.47088	5.17724e-29	4.8074e-28	501	501
BOK	0.124338	0.00532099	0.00850564	501	501
BOLA1	-0.146957	0.00097011	0.00168704	501	501
BOLA2	0.0255078	0.568943	0.623709	501	501
BOLA3	-0.210421	2.02028e-06	4.50415e-06	501	501
BOLL	0.00947918	0.832382	0.861119	501	70
BOP1	-0.061391	0.17007	0.213628	501	501
BPESC1	-0.0253515	0.571315	0.625974	501	32
BPGM	0.526252	4.93241e-37	7.23772e-36	501	501
BPHL	-0.124261	0.00534973	0.00855022	501	501
BPIL1	-0.174146	8.9231e-05	0.000172097	501	160
BPIL2	0.182982	3.78371e-05	7.56021e-05	501	72
BPI	0.274898	3.88331e-10	1.16121e-09	501	255
BPNT1	0.225757	3.28046e-07	7.81e-07	501	501
BPTF	-0.103993	0.0199026	0.0293799	501	501
BRAF	-0.162153	0.000267861	0.000493634	501	501
BRAP	-0.187448	2.41433e-05	4.90921e-05	501	501
BRCA1	-0.159832	0.00032851	0.000599252	501	501
BRCA2	0.275069	3.78337e-10	1.132e-09	501	499
BRCC3	-0.127193	0.0043521	0.00702847	501	501
BRD1	-0.00776369	0.862382	0.885261	501	501
BRD2	-0.348258	9.88518e-16	4.24439e-15	501	501
BRD3	-0.133761	0.00269998	0.00447683	501	501
BRD4	-0.0556325	0.213839	0.263377	501	501
BRD7P3	-0.0131134	0.769677	0.806168	501	313
BRD7	-0.0703311	0.115895	0.150599	501	501
BRD8	-0.0971787	0.0296399	0.0426728	501	501
BRD9	0.186226	2.73295e-05	5.52945e-05	501	501
BRDT	-0.109587	0.014122	0.0213043	501	134
BREA2	-0.121982	0.00626239	0.00992923	501	496
BRE	0.305431	2.8076e-12	9.6962e-12	501	501
BRF1	-0.28702	5.88742e-11	1.85689e-10	501	501
BRF2	-0.101987	0.0224285	0.0328844	501	501
BRI3BP	0.0236503	0.597418	0.650852	501	501
BRI3	0.20678	3.05136e-06	6.71204e-06	501	501
BRIP1	0.280939	1.53413e-10	4.70963e-10	501	495
BRIX1	0.387881	1.95713e-19	1.03751e-18	501	501
BRMS1L	-0.1385	0.00188806	0.00318707	501	501
BRMS1	-0.00512605	0.908881	0.924227	501	501
BRP44L	-0.526457	4.57632e-37	6.73006e-36	501	501
BRP44	0.0735927	0.0998988	0.131303	501	501
BRPF1	-0.254738	7.32793e-09	1.99595e-08	501	501
BRPF3	0.138603	0.0018733	0.00316404	501	501
BRS3	-0.189383	1.98082e-05	4.05796e-05	501	87
BRSK1	0.0441654	0.323855	0.381816	501	501
BRSK2	-0.420643	6.68138e-23	4.36954e-22	501	498
BRWD1	-0.342453	3.12832e-15	1.30743e-14	501	501
BRWD3	-0.131145	0.00327375	0.00537098	501	501
BSCL2	-0.067229	0.132909	0.170506	501	501
BSDC1	-0.107841	0.0157426	0.0235743	501	501
BSG	-0.21889	7.52514e-07	1.74e-06	501	501
BSND	-0.00619453	0.889997	0.908694	501	69
BSN	-0.0399757	0.371912	0.43168	501	501
BSPRY	-0.380286	1.10043e-18	5.59968e-18	501	501
BST1	0.406273	2.47099e-21	1.46415e-20	501	501
BST2	0.361136	7.03519e-17	3.22722e-16	501	501
BSX	-0.0580513	0.194558	0.241736	501	4
BTAF1	-0.00881743	0.843928	0.870398	501	501
BTBD10	0.463473	4.78781e-28	4.22153e-27	501	501
BTBD11	-0.709417	7.62837e-78	1.52011e-75	501	501
BTBD12	-0.111779	0.0122957	0.0186878	501	501
BTBD16	-0.132394	0.00298705	0.00492291	501	280
BTBD17	-0.361509	6.50368e-17	2.98959e-16	501	301
BTBD18	-0.0959809	0.0317187	0.0454294	501	471
BTBD19	-0.0185872	0.678117	0.725054	501	500
BTBD1	0.0866235	0.0526603	0.0726975	501	501
BTBD2	0.0606905	0.175005	0.219136	501	501
BTBD3	-0.338605	6.62725e-15	2.71228e-14	501	501
BTBD6	-0.0372139	0.405879	0.466379	501	501
BTBD7	-0.360152	8.64614e-17	3.94712e-16	501	501
BTBD8	-0.14577	0.00106742	0.00184767	501	475
BTBD9	0.121479	0.00648144	0.0102529	501	501
BTC	-0.00339856	0.939514	0.950437	501	500
BTD	-0.290117	3.58264e-11	1.14999e-10	501	501
BTF3L1	-0.0276424	0.537041	0.593809	501	98
BTF3L4	-0.278065	2.39301e-10	7.25033e-10	501	501
BTF3	0.0412962	0.35631	0.415605	501	501
BTG1	0.337601	8.046e-15	3.27678e-14	501	501
BTG2	-0.0155096	0.729113	0.770362	501	501
BTG3	0.562271	4.20505e-43	8.74676e-42	501	501
BTG4	-0.0552175	0.217282	0.267105	501	45
BTK	0.600944	1.66756e-50	5.38566e-49	501	501
BTLA	0.425865	1.72243e-23	1.16113e-22	501	497
BTN1A1	0.157588	0.000399166	0.000722189	501	340
BTN2A1	0.12129	0.00656572	0.0103747	501	501
BTN2A2	0.358503	1.21942e-16	5.50758e-16	501	501
BTN2A3	0.0869566	0.0517537	0.0715631	501	500
BTN3A1	0.448872	3.28626e-26	2.59656e-25	501	501
BTN3A2	0.433094	2.53472e-24	1.80005e-23	501	501
BTN3A3	0.411543	6.70891e-22	4.1211e-21	501	501
BTNL2	0.0351058	0.43301	0.493034	501	190
BTNL3	-0.164265	0.000221904	0.000412874	501	249
BTNL8	-0.383543	5.27739e-19	2.73079e-18	501	434
BTNL9	-0.565351	1.17406e-43	2.52924e-42	501	501
BTRC	-0.261973	2.62652e-09	7.39768e-09	501	501
BUB1B	0.173634	9.36565e-05	0.000180283	501	501
BUB1	0.461978	7.45108e-28	6.48657e-27	501	501
BUB3	0.250616	1.29637e-08	3.46237e-08	501	501
BUD13	-0.119669	0.00732914	0.0114948	501	501
BUD31	-0.084186	0.0597038	0.0816721	501	501
BVES	-0.230047	1.92661e-07	4.67163e-07	501	500
BYSL	0.0999672	0.0252479	0.0366916	501	501
BZRAP1	-0.171772	0.000111573	0.000213187	501	501
BZW1	0.329458	3.78517e-14	1.47636e-13	501	501
BZW2	-0.239288	5.90741e-08	1.49748e-07	501	501
C10orf105	0.203728	4.28697e-06	9.30775e-06	501	499
C10orf107	-0.21615	1.04024e-06	2.37363e-06	501	452
C10orf108	-0.20488	3.77285e-06	8.23457e-06	501	430
C10orf10	0.440714	3.19726e-25	2.39069e-24	501	501
C10orf110	-0.145576	0.00108417	0.00187552	501	492
C10orf111	-0.333255	1.84925e-14	7.36705e-14	501	500
C10orf113	-0.121576	0.00643884	0.0101904	501	115
C10orf114	-0.0965413	0.030731	0.0441034	501	501
C10orf116	0.236221	8.79346e-08	2.19611e-07	501	501
C10orf118	-0.0407666	0.362517	0.422103	501	501
C10orf119	0.272055	5.96465e-10	1.75851e-09	501	501
C10orf11	0.00828705	0.853206	0.877597	501	501
C10orf120	-0.0219958	0.623311	0.674416	501	7
C10orf122	0.0960985	0.0315092	0.045152	501	25
C10orf125	0.414071	3.55975e-22	2.22367e-21	501	501
C10orf128	0.388811	1.57918e-19	8.41852e-19	501	494
C10orf129	-0.265597	1.55264e-09	4.4498e-09	501	441
C10orf12	0.10075	0.0241207	0.0351689	501	501
C10orf131	-0.194489	1.16358e-05	2.42995e-05	501	475
C10orf137	-0.0934617	0.0365003	0.0517754	501	501
C10orf140	-0.37099	8.57419e-18	4.13399e-17	501	501
C10orf18	-0.182477	3.97842e-05	7.9278e-05	501	501
C10orf25	0.0701287	0.11695	0.151785	501	501
C10orf26	-0.370022	1.05757e-17	5.07078e-17	501	501
C10orf27	-0.241078	4.67213e-08	1.19683e-07	501	103
C10orf28	-0.0529678	0.236631	0.288436	501	501
C10orf2	-0.116464	0.00907591	0.014058	501	501
C10orf32	-0.517176	1.28985e-35	1.73668e-34	501	501
C10orf35	0.0325066	0.467857	0.527139	501	501
C10orf40	-0.0336845	0.451876	0.511505	501	8
C10orf41	-0.444695	1.06151e-25	8.15133e-25	501	501
C10orf46	0.346901	1.29683e-15	5.53123e-15	501	501
C10orf47	0.478567	4.85573e-30	4.80199e-29	501	501
C10orf4	-0.0312346	0.48546	0.543806	501	501
C10orf50	0.102632	0.0215874	0.0317236	501	190
C10orf53	-0.0271862	0.543783	0.600131	501	44
C10orf54	0.221763	5.33395e-07	1.24797e-06	501	501
C10orf55	0.944739	7.62259e-244	7.59477e-240	501	500
C10orf57	-0.411736	6.39253e-22	3.93525e-21	501	501
C10orf58	-0.378345	1.69868e-18	8.5479e-18	501	501
C10orf62	-0.230103	1.91329e-07	4.64103e-07	501	150
C10orf67	0.103343	0.0206928	0.0304922	501	498
C10orf68	-0.146523	0.00100471	0.00174353	501	501
C10orf71	0.0275567	0.538305	0.595107	501	44
C10orf72	0.147472	0.000930494	0.00162151	501	501
C10orf75	-0.144352	0.0011955	0.00205882	501	501
C10orf76	-0.314694	5.58714e-13	2.01767e-12	501	501
C10orf78	0.21128	1.83101e-06	4.09593e-06	501	501
C10orf79	-0.50187	2.54837e-33	2.99418e-32	501	500
C10orf81	0.553379	1.55349e-41	2.9287e-40	501	433
C10orf82	-0.273532	4.77557e-10	1.41886e-09	501	486
C10orf84	-0.392059	7.42465e-20	4.02588e-19	501	501
C10orf88	-0.0525081	0.24073	0.292894	501	501
C10orf90	-0.338578	6.66112e-15	2.72503e-14	501	360
C10orf91	0.261031	3.00705e-09	8.42895e-09	501	469
C10orf93	-0.384337	4.40617e-19	2.2871e-18	501	500
C10orf95	0.234635	1.07793e-07	2.67528e-07	501	501
C10orf96	-0.0316521	0.479642	0.538227	501	5
C10orf99	0.163698	0.000233462	0.000433165	501	97
C11orf10	0.0889995	0.0464748	0.064776	501	501
C11orf16	-0.0225607	0.614416	0.666419	501	278
C11orf17	0.140679	0.00159578	0.00271555	501	501
C11orf1	-0.390157	1.15636e-19	6.19762e-19	501	501
C11orf20	-0.567586	4.61351e-44	1.0249e-42	501	366
C11orf21	0.383884	4.88376e-19	2.52973e-18	501	499
C11orf24	0.534114	2.69241e-38	4.24796e-37	501	501
C11orf2	-0.18765	2.36525e-05	4.81336e-05	501	501
C11orf30	-0.182268	4.06168e-05	8.08401e-05	501	501
C11orf31	0.0895121	0.0452235	0.063138	501	501
C11orf34	-0.0529843	0.236485	0.288311	501	214
C11orf35	-0.411239	7.23767e-22	4.44179e-21	501	501
C11orf36	-0.175722	7.68012e-05	0.000148946	501	144
C11orf41	0.431971	3.42443e-24	2.41553e-23	501	498
C11orf42	-0.115162	0.00988508	0.0152403	501	366
C11orf45	0.00189069	0.966328	0.972379	501	501
C11orf46	-0.377783	1.92511e-18	9.6653e-18	501	501
C11orf48	0.0698119	0.118618	0.153766	501	501
C11orf49	0.170131	0.00012999	0.000246674	501	501
C11orf51	-0.341334	3.89563e-15	1.61692e-14	501	501
C11orf52	-0.215409	1.13476e-06	2.58132e-06	501	501
C11orf53	0.195843	1.00801e-05	2.11839e-05	501	103
C11orf54	-0.189255	2.00693e-05	4.10933e-05	501	501
C11orf57	-0.36669	2.16739e-17	1.02151e-16	501	501
C11orf58	-0.0691625	0.122092	0.157849	501	501
C11orf59	-0.342416	3.15128e-15	1.31647e-14	501	501
C11orf61	-0.0678194	0.12953	0.166579	501	501
C11orf63	-0.220801	5.98875e-07	1.39658e-06	501	501
C11orf65	-0.429779	6.1382e-24	4.25176e-23	501	500
C11orf66	0.0173064	0.699177	0.743284	501	501
C11orf67	-0.187096	2.50233e-05	5.0809e-05	501	501
C11orf68	0.26496	1.70391e-09	4.87213e-09	501	501
C11orf70	0.162844	0.000251921	0.000465464	501	500
C11orf71	-0.475878	1.1188e-29	1.07963e-28	501	501
C11orf73	0.332171	2.27112e-14	8.99556e-14	501	501
C11orf74	-0.570234	1.51109e-44	3.43738e-43	501	501
C11orf75	0.317262	3.53524e-13	1.29284e-12	501	501
C11orf80	0.644184	4.49504e-60	2.63449e-58	501	501
C11orf82	0.478257	5.34859e-30	5.28153e-29	501	500
C11orf83	-0.187978	2.2875e-05	4.66035e-05	501	501
C11orf84	0.132875	0.00288305	0.00476293	501	501
C11orf85	-0.271548	6.43579e-10	1.89293e-09	501	353
C11orf86	0.564773	1.49322e-43	3.20641e-42	501	316
C11orf87	0.127371	0.00429733	0.00694678	501	112
C11orf88	-0.179229	5.47459e-05	0.000107533	501	436
C11orf90	-0.0625201	0.162335	0.204569	501	258
C11orf92	-0.264739	1.7595e-09	5.02819e-09	501	501
C11orf93	-0.283004	1.11104e-10	3.44051e-10	501	500
C11orf94	-0.108433	0.0151755	0.0227763	501	54
C11orf95	0.271738	6.25511e-10	1.84169e-09	501	501
C11orf9	0.115538	0.00964468	0.0148915	501	501
C12orf10	-0.218145	8.22085e-07	1.89362e-06	501	501
C12orf11	-0.128461	0.00397531	0.00645343	501	501
C12orf12	0.0278298	0.534283	0.59112	501	9
C12orf23	-0.266403	1.37974e-09	3.96739e-09	501	501
C12orf24	-0.215936	1.06673e-06	2.43212e-06	501	501
C12orf26	-0.248754	1.67206e-08	4.42837e-08	501	501
C12orf27	-0.0315097	0.481622	0.540182	501	69
C12orf29	-0.0828263	0.0639604	0.0870527	501	501
C12orf32	0.179196	5.49242e-05	0.000107841	501	501
C12orf34	-0.075136	0.092968	0.123005	501	501
C12orf35	-0.0232472	0.603682	0.656779	501	501
C12orf36	0.223636	4.25168e-07	1.003e-06	501	157
C12orf39	-0.64513	2.66708e-60	1.60081e-58	501	470
C12orf40	0.0242912	0.587521	0.641474	501	36
C12orf41	-0.217206	9.18693e-07	2.10641e-06	501	501
C12orf42	0.195736	1.0196e-05	2.1414e-05	501	211
C12orf43	-0.261514	2.80566e-09	7.88554e-09	501	501
C12orf44	0.00521401	0.907324	0.922897	501	501
C12orf45	-0.180467	4.85041e-05	9.58111e-05	501	501
C12orf47	-0.253283	8.97298e-09	2.42875e-08	501	501
C12orf48	0.32141	1.67229e-13	6.2533e-13	501	501
C12orf49	0.0475887	0.287728	0.343203	501	501
C12orf4	-0.172667	0.000102594	0.000196804	501	501
C12orf50	0.086013	0.0543558	0.0749117	501	150
C12orf51	-0.433663	2.17585e-24	1.55183e-23	501	501
C12orf52	-0.0833517	0.0622869	0.084984	501	501
C12orf53	0.463012	5.48887e-28	4.82474e-27	501	501
C12orf54	-0.0723043	0.105994	0.13872	501	423
C12orf56	0.522735	1.76746e-36	2.51573e-35	501	420
C12orf57	-0.114769	0.0101419	0.0156169	501	501
C12orf59	0.585268	2.1994e-47	5.82037e-46	501	488
C12orf5	0.271837	6.16277e-10	1.81477e-09	501	501
C12orf60	-0.271854	6.1475e-10	1.81054e-09	501	501
C12orf61	0.0408029	0.362089	0.421654	501	501
C12orf62	-0.156171	0.000450797	0.000811915	501	501
C12orf63	-0.234787	1.05721e-07	2.62582e-07	501	456
C12orf65	-0.030215	0.499823	0.557607	501	501
C12orf66	-0.276799	2.90614e-10	8.75973e-10	501	501
C12orf68	-0.0358763	0.422974	0.483125	501	501
C12orf69	-0.138245	0.0019253	0.0032458	501	497
C12orf70	0.506453	5.38384e-34	6.61837e-33	501	295
C12orf71	-0.0316657	0.479453	0.538075	501	296
C12orf72	-0.535917	1.36719e-38	2.18301e-37	501	501
C12orf73	-0.362953	4.79758e-17	2.22122e-16	501	501
C12orf74	0.110084	0.0136874	0.0206802	501	78
C12orf75	0.481775	1.77656e-30	1.79703e-29	501	501
C12orf76	0.358466	1.22884e-16	5.54761e-16	501	501
C12orf77	0.113641	0.0109113	0.0167279	501	73
C13orf15	-0.426819	1.34107e-23	9.1082e-23	501	501
C13orf16	-0.042777	0.339313	0.397945	501	393
C13orf18	0.445156	9.3344e-26	7.1984e-25	501	501
C13orf1	0.0701839	0.116662	0.151458	501	501
C13orf23	-0.243778	3.26752e-08	8.48143e-08	501	501
C13orf26	0.0149489	0.738543	0.779004	501	65
C13orf27	0.230576	1.80301e-07	4.38208e-07	501	501
C13orf29	0.322996	1.25224e-13	4.72156e-13	501	501
C13orf30	0.0917685	0.0400473	0.0564572	501	182
C13orf31	0.520577	3.83969e-36	5.35059e-35	501	501
C13orf33	0.732203	2.85172e-85	9.79762e-83	501	501
C13orf34	-0.0635895	0.155256	0.196418	501	500
C13orf35	-0.0137954	0.758062	0.796263	501	157
C13orf36	-0.438315	6.17165e-25	4.52308e-24	501	469
C13orf37	0.150937	0.000700394	0.00123664	501	501
C13orf38	-0.0315484	0.481084	0.539663	501	479
C13orf39	0.0783556	0.0797481	0.106732	501	47
C14orf101	-0.0365477	0.414341	0.47498	501	501
C14orf102	-0.257507	4.96632e-09	1.3705e-08	501	501
C14orf104	-0.108717	0.0149096	0.0224094	501	501
C14orf105	0.0680243	0.128373	0.16523	501	98
C14orf106	0.145698	0.00107366	0.001858	501	501
C14orf109	-0.371163	8.25687e-18	3.98568e-17	501	501
C14orf115	0.0760821	0.0889127	0.118086	501	176
C14orf118	-0.0703555	0.115769	0.150445	501	501
C14orf119	0.474406	1.76107e-29	1.67989e-28	501	501
C14orf126	-0.528269	2.35661e-37	3.52819e-36	501	501
C14orf128	-0.339307	5.78313e-15	2.37511e-14	501	501
C14orf129	0.320824	1.86015e-13	6.92845e-13	501	501
C14orf132	0.00234053	0.958324	0.965885	501	501
C14orf135	-0.0488694	0.274937	0.329682	501	501
C14orf138	0.0859832	0.0544398	0.0750051	501	501
C14orf139	-0.11477	0.0101413	0.0156169	501	501
C14orf142	-0.291452	2.88675e-11	9.34443e-11	501	501
C14orf143	-0.0055782	0.900883	0.917645	501	501
C14orf145	-0.0849263	0.0574865	0.0789066	501	501
C14orf147	0.178047	6.1406e-05	0.000120082	501	501
C14orf148	-0.429097	7.35405e-24	5.06197e-23	501	499
C14orf149	-0.137216	0.00208248	0.00349617	501	501
C14orf153	-0.19711	8.8064e-06	1.85954e-05	501	501
C14orf156	-0.0518038	0.247106	0.299883	501	501
C14orf159	-0.535674	1.49812e-38	2.38824e-37	501	501
C14orf162	-0.128307	0.00401967	0.00652492	501	174
C14orf165	-0.0750348	0.0934105	0.123533	501	18
C14orf166B	-0.0735847	0.0999357	0.131334	501	120
C14orf166	0.0966844	0.0304832	0.0437635	501	501
C14orf167	-0.371676	7.38511e-18	3.57974e-17	501	501
C14orf169	0.14162	0.00148294	0.00253109	501	501
C14orf174	-0.387521	2.12636e-19	1.12482e-18	501	500
C14orf176	-0.506908	4.60757e-34	5.68163e-33	501	501
C14orf177	-0.0842202	0.0595998	0.0815634	501	12
C14orf178	-0.164345	0.000220314	0.000410107	501	442
C14orf179	-0.215579	1.11232e-06	2.53316e-06	501	501
C14orf180	-0.244315	3.04209e-08	7.92311e-08	501	230
C14orf181	-0.286146	6.76541e-11	2.12507e-10	501	501
C14orf182	0.383486	5.34556e-19	2.76391e-18	501	469
C14orf183	-0.0584632	0.191406	0.238071	501	94
C14orf184	-0.0990451	0.0266337	0.0385817	501	171
C14orf19	0.067559	0.131012	0.168257	501	496
C14orf1	0.0461342	0.302732	0.359209	501	501
C14orf21	-0.0229034	0.609047	0.661641	501	501
C14orf23	0.100727	0.0241533	0.0352113	501	49
C14orf28	-0.27384	4.55858e-10	1.35722e-09	501	501
C14orf2	-0.230585	1.80091e-07	4.3775e-07	501	501
C14orf33	-0.498789	7.15448e-33	8.21714e-32	501	501
C14orf34	0.403682	4.65113e-21	2.69977e-20	501	277
C14orf37	-0.0874629	0.0504009	0.0698088	501	501
C14orf39	0.170514	0.000125462	0.000238422	501	277
C14orf43	-0.0936604	0.0361022	0.0512436	501	501
C14orf45	-0.416128	2.11691e-22	1.34044e-21	501	501
C14orf48	0.0851885	0.0567178	0.0779298	501	126
C14orf49	-0.00905612	0.839759	0.867071	501	501
C14orf4	0.0368907	0.409971	0.470457	501	501
C14orf50	-0.081416	0.068636	0.092871	501	499
C14orf53	-0.0925729	0.0383274	0.0541935	501	43
C14orf64	-0.490663	1.03562e-31	1.12034e-30	501	500
C14orf68	-0.560769	7.79647e-43	1.60331e-41	501	458
C14orf70	0.00317146	0.943549	0.953792	501	6
C14orf72	0.145785	0.0010662	0.00184574	501	496
C14orf73	0.326556	6.50139e-14	2.49717e-13	501	471
C14orf79	-0.330335	3.2108e-14	1.25948e-13	501	501
C14orf80	0.135536	0.00236454	0.00394592	501	501
C14orf86	-0.337656	7.96091e-15	3.24507e-14	501	403
C14orf93	-0.323168	1.21352e-13	4.57903e-13	501	501
C15orf17	-0.10846	0.01515	0.0227415	501	501
C15orf21	0.0505788	0.258475	0.31233	501	501
C15orf23	-0.203906	4.20344e-06	9.13533e-06	501	501
C15orf24	-0.0806949	0.0711327	0.0960456	501	501
C15orf26	-0.215059	1.18207e-06	2.68373e-06	501	482
C15orf27	-0.00895123	0.841591	0.868616	501	498
C15orf28	-0.0267346	0.550499	0.606468	501	473
C15orf29	0.156203	0.000449592	0.000809818	501	501
C15orf2	-0.0996125	0.0257735	0.0373931	501	445
C15orf32	0.020014	0.654947	0.703262	501	47
C15orf33	-0.376141	2.7714e-18	1.37995e-17	501	500
C15orf34	-0.263294	2.17037e-09	6.1468e-09	501	501
C15orf37	-0.249085	1.59832e-08	4.24042e-08	501	501
C15orf38	0.142257	0.00141074	0.00241283	501	501
C15orf39	0.0919505	0.0396525	0.0559441	501	501
C15orf40	-0.322033	1.49312e-13	5.60117e-13	501	501
C15orf41	-0.133823	0.0026874	0.00445783	501	501
C15orf42	0.182062	4.14533e-05	8.24228e-05	501	501
C15orf43	-0.316196	4.27744e-13	1.55598e-12	501	70
C15orf44	0.0710138	0.112391	0.146397	501	501
C15orf48	0.565405	1.14806e-43	2.4759e-42	501	501
C15orf50	0.0339612	0.448167	0.507768	501	102
C15orf51	-0.335108	1.29894e-14	5.22066e-14	501	500
C15orf52	-0.176073	7.42642e-05	0.000144194	501	501
C15orf53	0.30753	1.9568e-12	6.83013e-12	501	248
C15orf54	0.246894	2.1517e-08	5.65509e-08	501	470
C15orf55	0.218238	8.13056e-07	1.87434e-06	501	225
C15orf56	-0.490118	1.23552e-31	1.33227e-30	501	501
C15orf57	-0.151312	0.000678962	0.00120061	501	501
C15orf58	-0.205839	3.39033e-06	7.42898e-06	501	501
C15orf59	-0.103245	0.0208136	0.0306565	501	499
C15orf5	0.0468257	0.295535	0.351632	501	187
C15orf60	-0.0432117	0.334423	0.393043	501	102
C15orf61	-0.431037	4.39364e-24	3.07956e-23	501	501
C15orf62	0.611226	1.20223e-52	4.43646e-51	501	501
C15orf63	0.0599233	0.180532	0.225433	501	501
C16orf11	-0.0106477	0.812084	0.842965	501	153
C16orf13	0.0659418	0.14051	0.179276	501	501
C16orf3	-0.116188	0.00924211	0.0143032	501	480
C16orf42	0.0551927	0.217488	0.267309	501	501
C16orf45	0.274552	4.09244e-10	1.22264e-09	501	501
C16orf46	-0.630389	7.42479e-57	3.54805e-55	501	501
C16orf48	-0.220785	6.00017e-07	1.39908e-06	501	501
C16orf52	-0.342287	3.23188e-15	1.34873e-14	501	501
C16orf53	-0.218136	8.23021e-07	1.89555e-06	501	501
C16orf54	0.488817	1.88162e-31	2.00938e-30	501	501
C16orf55	-0.320687	1.90709e-13	7.09532e-13	501	501
C16orf57	0.350529	6.25631e-16	2.70609e-15	501	501
C16orf58	-0.427703	1.06274e-23	7.24752e-23	501	501
C16orf59	0.06023	0.178308	0.222879	501	501
C16orf5	-0.435976	1.16549e-24	8.43925e-24	501	501
C16orf61	-0.160607	0.000306975	0.000562026	501	501
C16orf62	0.12122	0.00659717	0.0104219	501	501
C16orf63	-0.424571	2.41524e-23	1.61831e-22	501	501
C16orf68	-0.372286	6.46463e-18	3.14734e-17	501	501
C16orf70	-0.262667	2.37631e-09	6.7167e-09	501	501
C16orf71	-0.544154	5.86608e-40	1.01294e-38	501	500
C16orf72	-0.174541	8.59475e-05	0.000165973	501	501
C16orf73	-0.257047	5.29953e-09	1.45741e-08	501	273
C16orf74	-0.291357	2.93154e-11	9.48325e-11	501	501
C16orf75	0.397687	1.96803e-20	1.10439e-19	501	501
C16orf78	-0.0263185	0.556722	0.612308	501	16
C16orf79	-0.123413	0.00567403	0.00903663	501	501
C16orf7	0.0406939	0.363374	0.422953	501	501
C16orf80	-0.223615	4.26209e-07	1.0051e-06	501	501
C16orf81	-0.0215969	0.629626	0.68014	501	220
C16orf82	-0.0100043	0.823245	0.853261	501	119
C16orf86	-0.25665	5.60454e-09	1.5381e-08	501	501
C16orf87	-0.0533746	0.233045	0.284534	501	501
C16orf88	0.290644	3.29039e-11	1.05925e-10	501	501
C16orf89	-0.60013	2.44512e-50	7.83342e-49	501	501
C16orf90	0.0178034	0.690976	0.736472	501	67
C16orf91	-0.168058	0.000157353	0.000296312	501	501
C16orf92	0.0537119	0.230101	0.281182	501	48
C16orf93	-0.0405507	0.365067	0.424654	501	501
C17orf100	-0.00756104	0.865939	0.888181	501	501
C17orf101	-0.0859901	0.0544205	0.0749853	501	501
C17orf102	-0.00723216	0.871719	0.893097	501	253
C17orf103	-0.539444	3.589e-39	5.96481e-38	501	501
C17orf104	-0.215549	1.11624e-06	2.54122e-06	501	500
C17orf105	-0.0824826	0.0650748	0.0884355	501	45
C17orf106	0.0522858	0.24273	0.295111	501	501
C17orf107	0.3175	3.38797e-13	1.24103e-12	501	501
C17orf108	-0.476791	8.43259e-30	8.229e-29	501	501
C17orf28	-0.400917	9.08046e-21	5.19662e-20	501	501
C17orf37	-0.124249	0.00535418	0.00855627	501	501
C17orf39	-0.377403	2.09511e-18	1.05003e-17	501	501
C17orf42	-0.238589	6.4714e-08	1.63608e-07	501	501
C17orf44	0.225735	3.28924e-07	7.82998e-07	501	501
C17orf46	0.26689	1.28462e-09	3.70459e-09	501	489
C17orf47	-0.39775	1.93889e-20	1.08927e-19	501	434
C17orf48	-0.286733	6.1626e-11	1.94246e-10	501	501
C17orf49	0.322688	1.32483e-13	4.98771e-13	501	501
C17orf50	-0.273999	4.44992e-10	1.32586e-09	501	488
C17orf51	-0.167892	0.000159771	0.000300724	501	501
C17orf53	0.45281	1.07156e-26	8.69779e-26	501	501
C17orf54	0.100539	0.0244206	0.0355594	501	58
C17orf55	-0.171998	0.000109237	0.000208863	501	501
C17orf56	-0.018315	0.682572	0.728801	501	501
C17orf57	-0.00508232	0.909654	0.924784	501	501
C17orf58	-0.00597817	0.893816	0.911706	501	501
C17orf59	-0.142912	0.00133992	0.00229642	501	501
C17orf60	0.664155	4.88561e-65	3.90986e-63	501	499
C17orf61	0.00206641	0.963201	0.969869	501	501
C17orf62	0.437144	8.49071e-25	6.18174e-24	501	501
C17orf63	0.010401	0.816358	0.846917	501	501
C17orf64	0.0538755	0.228683	0.279557	501	252
C17orf65	-0.186576	2.63785e-05	5.34789e-05	501	501
C17orf66	0.222366	4.95919e-07	1.16243e-06	501	226
C17orf67	0.19076	1.7184e-05	3.53636e-05	501	501
C17orf68	0.14936	0.000797665	0.0014002	501	501
C17orf69	-0.387664	2.05769e-19	1.08994e-18	501	501
C17orf70	0.00320505	0.942952	0.953382	501	501
C17orf71	-0.03522	0.431513	0.491667	501	501
C17orf72	0.0607021	0.174923	0.219061	501	501
C17orf73	-0.033134	0.459306	0.518649	501	9
C17orf74	-0.134786	0.00250133	0.00416303	501	62
C17orf75	-0.334592	1.43361e-14	5.75145e-14	501	501
[truncated: 17,928 more rows]
